# Supplementary material for: Disruptor: Computational identification of oncogenic mutants disrupting protein-protein and protein-DNA interactions
Source: Commun Biol. 2023 Jul 13;6:720. doi: 10.1038/s42003-023-05089-2 (PMC10344873; doi:10.1038/s42003-023-05089-2)
Supplement: Supplementary file 3 — Supplementary Data 1 [file 42003_2023_5089_MOESM3_ESM.zip]

Archive with 17 entries (14 files):
- Supplementary Data 1/
- Supplementary Data 1/p53_ASPP2_1ycs.137-165.yaml
- __MACOSX/
- __MACOSX/Supplementary Data 1/
- __MACOSX/Supplementary Data 1/._p53_ASPP2_1ycs.137-165.yaml
- Supplementary Data 1/CDK6_1bi7.14-15.yaml
- __MACOSX/Supplementary Data 1/._CDK6_1bi7.14-15.yaml
- Supplementary Data 1/p53_DNA_1tup.A101-165.yaml
- __MACOSX/Supplementary Data 1/._p53_DNA_1tup.A101-165.yaml
- Supplementary Data 1/smad4_1u7v.320-321.yaml
- __MACOSX/Supplementary Data 1/._smad4_1u7v.320-321.yaml
- Supplementary Data 1/p16_1bi7.14-17.yaml
- __MACOSX/Supplementary Data 1/._p16_1bi7.14-17.yaml
- Supplementary Data 1/SEP.frcmod
- Supplementary Data 1/ERK2_2yfs.79-107.yaml
- __MACOSX/Supplementary Data 1/._ERK2_2yfs.79-107.yaml
- __MACOSX/._Supplementary Data 1
