# Supplementary material for: Disruptor: Computational identification of oncogenic mutants disrupting protein-protein and protein-DNA interactions
Source: Commun Biol. 2023 Jul 13;6:720. doi: 10.1038/s42003-023-05089-2 (PMC10344873; doi:10.1038/s42003-023-05089-2)
Supplement: Supplementary file 3 — Supplementary Data 1 [file 42003_2023_5089_MOESM3_ESM.zip › Supplementary Data 1/SEP.frcmod]

Remark line goes here
MASS
OS 16.000        0.465               same as os 
CM 12.010        0.360               same as ca 
CT 12.010        0.878               same as c3 
DU 0.000         0.000               ATTN, no polarizability parameter
H  1.008         0.161               same as hn 
H1 1.008         0.135               same as h1 
P  30.970        1.538               same as p5 
O2 16.000        0.434               same as o  

BOND
CM-OS  376.60   1.370       same as ca-os, penalty score=  0.0
CM-CT  321.00   1.516       same as c3-ca, penalty score=  0.0
CT-DU    0.00   0.000       ATTN, need revision
CT-H1  330.60   1.097       same as c3-h1, penalty score=  0.0
CT-CT  300.90   1.538       same as c3-c3, penalty score=  0.0
DU-H     0.00   0.000       ATTN, need revision
CT-OS  308.60   1.432       same as c3-os, penalty score=  0.0
OS-P   330.60   1.615       same as os-p5, penalty score=  0.0
O2-P   479.50   1.487       same as  o-p5, penalty score=  0.0

ANGLE
CT-CM-OS   67.553     115.265   Calculated using os-ca-c3, penalty score=  0.0
CM-CT-DU    0.000       0.000   ATTN, need revision
CM-CT-H1   47.000     109.560   same as ca-c3-h1, penalty score=  0.0
CM-CT-CT   63.100     112.070   same as c3-c3-ca, penalty score=  0.0
CT-DU-H     0.000       0.000   ATTN, need revision
CT-CT-H1   46.400     109.560   same as c3-c3-h1, penalty score=  0.0
CT-CT-OS   68.000     107.970   same as c3-c3-os, penalty score=  0.0
DU-CT-H1    0.000       0.000   ATTN, need revision
CT-CT-DU    0.000       0.000   ATTN, need revision
CT-OS-P    77.700     119.540   same as c3-os-p5, penalty score=  0.0
H1-CT-H1   39.200     108.460   same as h1-c3-h1, penalty score=  0.0
H1-CT-OS   50.800     109.780   same as h1-c3-os, penalty score=  0.0
O2-P -OS   43.900     115.460   same as o -p5-os, penalty score=  0.0
O2-P -O2   45.800     115.800   same as o -p5-o , penalty score=  0.0

DIHE
OS-CM-CT-DU   6    0.000         0.000           2.000      same as X -c3-ca-X , penalty score=  0.0
OS-CM-CT-H1   6    0.000         0.000           2.000      same as X -c3-ca-X , penalty score=  0.0
OS-CM-CT-CT   6    0.000         0.000           2.000      same as X -c3-ca-X , penalty score=  0.0
CM-CT-DU-H    1    0.000         0.000           0.000      ATTN, need revision
CM-CT-CT-H1   9    1.400         0.000           3.000      same as X -c3-c3-X , penalty score=  0.0
CM-CT-CT-OS   9    1.400         0.000           3.000      same as X -c3-c3-X , penalty score=  0.0
CT-CT-OS-P    3    1.150         0.000          -3.000      same as c3-c3-os-p5
CT-CT-OS-P    1    3.950       180.000           1.000      same as c3-c3-os-p5, penalty score=  0.0
DU-CT-CT-H1   9    1.400         0.000           3.000      same as X -c3-c3-X , penalty score=  0.0
DU-CT-CT-OS   9    1.400         0.000           3.000      same as X -c3-c3-X , penalty score=  0.0
H1-CT-DU-H    1    0.000         0.000           0.000      ATTN, need revision
CT-CT-DU-H    1    0.000         0.000           0.000      ATTN, need revision
H1-CT-CT-H1   9    1.400         0.000           3.000      same as X -c3-c3-X , penalty score=  0.0
H1-CT-CT-OS   1    0.000         0.000          -3.000      same as h1-c3-c3-os
H1-CT-CT-OS   1    0.250         0.000           1.000      same as h1-c3-c3-os, penalty score=  0.0
CT-OS-P -O2   1    0.800         0.000          -2.000      same as c3-os-p5-o 
CT-OS-P -O2   1    0.550         0.000           3.000      same as c3-os-p5-o , penalty score=  0.0
H1-CT-OS-P    3    1.150         0.000           3.000      same as X -c3-os-X , penalty score=  0.0

IMPROPER
CT-OS-CM-OS         1.1          180.0         2.0          Using the default value

NONBON
  OS          1.6837  0.1700             same as os 
  CM          1.9080  0.0860             same as ca 
  CT          1.9080  0.1094             same as c3 
  DU          0.0000  0.0000             ATTN, need revision
  H           0.6000  0.0157             same as hn 
  H1          1.3870  0.0157             same as h1 
  P           2.1000  0.2000             same as p5 
  O2          1.6612  0.2100             same as o  
