# Supplementary material for: Disruptor: Computational identification of oncogenic mutants disrupting protein-protein and protein-DNA interactions
Source: Commun Biol. 2023 Jul 13;6:720. doi: 10.1038/s42003-023-05089-2 (PMC10344873; doi:10.1038/s42003-023-05089-2)
Supplement: Supplementary file 4 — Supplementary Data 2 [file 42003_2023_5089_MOESM4_ESM.xlsx]

## Sheet: p53-DNA_chainA_raw_data
number	wt_residue	mutant	K*(Log10)	ΔK* (Log10) score
101	lys	ALA	2.34299	-3.85292		number -> residue position
101	lys	ARG	6.49334	0.297434		wt_residue -> wild type amino acid
101	lys	ASN	2.38349	-3.81241		K* (log10): -> K* (Log10) score of the mutant
101	lys	ASP	-0.10607	-6.30198		ΔK* (Log10) -> K* (Log10) score of the mutant in comparison to the wild type
101	lys	CYS	2.33603	-3.85988		none -> the mutation completely disrupts binding and therefore no K* (log10) score could be calculated
101	lys	GLN	2.54103	-3.65487		X -> since no K* (log10) score was calculated for the mutation, the difference to the wild type (wt) could not be determined
101	lys	GLU	-0.281937	-6.47784
101	lys	GLY	2.32918	-3.86672
101	lys	HID	2.409	-3.78691
101	lys	HIE	2.54385	-3.65205
101	lys	HIP	4.9445	-1.2514
101	lys	ILE	2.38524	-3.81067
101	lys	LEU	2.42241	-3.77349
101	lys	MET	2.43235	-3.76355
101	lys	PHE	2.50137	-3.69454
101	lys	PRO	2.34754	-3.84837
101	lys	SER	2.36565	-3.83026
101	lys	THR	2.40944	-3.78647
101	lys	TRP	2.67291	-3.523
101	lys	TYR	2.59005	-3.60586
101	lys	VAL	2.37672	-3.81919
165	gln	ALA	4.41176	-1.78415
165	gln	ARG	10.844	4.64806
165	gln	ASN	4.71252	-1.48339
165	gln	ASP	-0.922823	-7.11873
165	gln	CYS	4.67279	-1.52312
165	gln	GLU	-0.544044	-6.73995
165	gln	GLY	4.32716	-1.86875
165	gln	HID	5.32035	-0.875559
165	gln	HIE	5.52737	-0.668533
165	gln	HIP	11.3969	5.20103
165	gln	ILE	none	X
165	gln	LEU	5.10937	-1.08654
165	gln	LYS	11.6256	5.4297
165	gln	MET	4.51529	-1.68062
165	gln	PHE	5.39007	-0.805837
165	gln	PRO	4.52083	-1.67508
165	gln	SER	4.4924	-1.7035
165	gln	THR	4.5168	-1.6791
165	gln	TRP	1.77992	-4.41599
165	gln	TYR	5.65724	-0.538664
165	gln	VAL	none	X
167	gln	ALA	2.5806	-1.0118
167	gln	ARG	9.13408	5.54168
167	gln	ASN	3.13245	-0.459949
167	gln	ASP	-3.12438	-6.71678
167	gln	CYS	3.17425	-0.418157
167	gln	GLU	-2.03794	-5.63035
167	gln	GLY	2.38969	-1.20271
167	gln	HID	2.84501	-0.747397
167	gln	HIE	3.06836	-0.524043
167	gln	HIP	8.66077	5.06837
167	gln	ILE	-1.64758	-5.23998
167	gln	LEU	3.32817	-0.264236
167	gln	LYS	8.33936	4.74696
167	gln	MET	3.11186	-0.480542
167	gln	PHE	3.21065	-0.381752
167	gln	PRO	2.80058	-0.791819
167	gln	SER	2.83888	-0.753525
167	gln	THR	3.02746	-0.564939
167	gln	TRP	3.41983	-0.172569
167	gln	TYR	3.15192	-0.440483
167	gln	VAL	3.03026	-0.562142
168	hie	ALA	1.6598	-1.9326
168	hie	ARG	8.22747	4.63506
168	hie	ASN	1.93619	-1.65622
168	hie	ASP	-3.41436	-7.00676
168	hie	CYS	1.58903	-2.00337
168	hie	GLN	2.82213	-0.770275
168	hie	GLU	-3.10572	-6.69813
168	hie	GLY	1.62358	-1.96882
168	hie	HID	1.55865	-2.03375
168	hie	HIP	8.51975	4.92735
168	hie	ILE	1.89748	-1.69493
168	hie	LEU	none	X
168	hie	LYS	8.40929	4.81688
168	hie	MET	2.70357	-0.888836
168	hie	PHE	-9.15759	-12.75
168	hie	PRO	none	X
168	hie	SER	1.65918	-1.93323
168	hie	THR	1.79073	-1.80167
168	hie	TRP	-6.01404	-9.60644
168	hie	TYR	-36.7137	-40.3061
168	hie	VAL	1.80425	-1.78816
243	met	ALA	4.77256	-0.128661
243	met	ARG	9.29787	4.39665
243	met	ASN	4.70645	-0.19477
243	met	ASP	1.38176	-3.51947
243	met	CYS	4.77649	-0.124737
243	met	GLN	5.0583	0.157072
243	met	GLU	1.1085	-3.79272
243	met	GLY	4.7575	-0.143727
243	met	HID	4.71735	-0.183876
243	met	HIE	4.96938	0.068155
243	met	HIP	8.32221	3.42099
243	met	ILE	4.81398	-0.087239
243	met	LEU	4.85203	-0.049191
243	met	LYS	8.88034	3.97912
243	met	PHE	4.9365	0.035279
243	met	PRO	4.79092	-0.110299
243	met	SER	4.76111	-0.140115
243	met	THR	4.80609	-0.095134
243	met	TRP	5.07158	0.170359
243	met	TYR	4.94288	0.041655
243	met	VAL	4.80276	-0.098459
248	arg	ALA	0.203102	-4.69812
248	arg	ASN	0.459873	-4.44135
248	arg	ASP	-3.51325	-8.41448
248	arg	CYS	0.321923	-4.5793
248	arg	GLN	0.431464	-4.46976
248	arg	GLU	-3.03584	-7.93706
248	arg	GLY	0.181438	-4.71979
248	arg	HID	0.37264	-4.52858
248	arg	HIE	0.327534	-4.57369
248	arg	HIP	3.82938	-1.07184
248	arg	ILE	0.288149	-4.61308
248	arg	LEU	0.276841	-4.62438
248	arg	LYS	4.51475	-0.386478
248	arg	MET	0.307344	-4.59388
248	arg	PHE	0.281669	-4.61956
248	arg	PRO	none	X
248	arg	SER	0.298687	-4.60254
248	arg	THR	0.077249	-4.82397
248	arg	TRP	0.351411	-4.54981
248	arg	TYR	0.310349	-4.59087
248	arg	VAL	0.265969	-4.63525
249	arg	ALA	0.517047	-3.87975
249	arg	ASN	0.321083	-4.07572
249	arg	ASP	-4.32415	-8.72095
249	arg	CYS	0.476555	-3.92024
249	arg	GLN	1.17326	-3.22354
249	arg	GLU	-3.82804	-8.22485
249	arg	GLY	0.477414	-3.91939
249	arg	HID	0.732788	-3.66401
249	arg	HIE	1.30971	-3.08709
249	arg	HIP	6.0882	1.6914
249	arg	ILE	0.674289	-3.72251
249	arg	LEU	0.816013	-3.58079
249	arg	LYS	4.48577	0.088973
249	arg	MET	0.707806	-3.68899
249	arg	PHE	1.24021	-3.15659
249	arg	PRO	none	X
249	arg	SER	0.573587	-3.82321
249	arg	THR	0.448275	-3.94853
249	arg	TRP	1.1021	-3.2947
249	arg	TYR	1.15562	-3.24118
249	arg	VAL	0.629113	-3.76769
250	pro	ALA	4.24021	-0.156594
250	pro	ARG	7.58233	3.18553
250	pro	ASN	4.37515	-0.021651
250	pro	ASP	0.547771	-3.84903
250	pro	CYS	4.23444	-0.162356
250	pro	GLN	4.09812	-0.298681
250	pro	GLU	0.867958	-3.52884
250	pro	GLY	4.22807	-0.168734
250	pro	HID	4.50184	0.105039
250	pro	HIE	4.13944	-0.257364
250	pro	HIP	7.51025	3.11345
250	pro	ILE	4.31383	-0.082969
250	pro	LEU	4.27559	-0.121215
250	pro	LYS	7.44119	3.04439
250	pro	MET	4.33538	-0.061418
250	pro	PHE	4.56285	0.166054
250	pro	SER	4.16913	-0.227675
250	pro	THR	4.13279	-0.264015
250	pro	TRP	4.30528	-0.091521
250	pro	TYR	4.42364	0.026845
250	pro	VAL	4.27988	-0.116924

## Sheet: p53-DNA_chainA_pred_mutations
number	wt_residue	mutant	K*(Log10)	ΔK* (Log10) score
101	lys	ALA	2.34299	-3.85292		number -> residue position
101	lys	ASN	2.38349	-3.81241		wt_residue -> wild type amino acid
101	lys	ASP	-0.10607	-6.30198		K* (log10): -> K* (Log10) score of the mutant
101	lys	GLN	2.54103	-3.65487		ΔK* (Log10) -> K* (Log10) score of the mutant in comparison to the wild type
101	lys	GLU	-0.281937	-6.47784		none -> the mutation completely disrupts binding and therefore no K* (log10) score could be calculated
101	lys	GLY	2.32918	-3.86672		X -> since no K* (log10) score was calculated for the mutation, the difference to the wild type (wt) could not be determined
101	lys	HID	2.409	-3.78691
101	lys	ILE	2.38524	-3.81067
101	lys	LEU	2.42241	-3.77349
101	lys	MET	2.43235	-3.76355
101	lys	PRO	2.34754	-3.84837
101	lys	SER	2.36565	-3.83026
101	lys	THR	2.40944	-3.78647
101	lys	TYR	2.59005	-3.60586
101	lys	VAL	2.37672	-3.81919
165	gln	ASP	-0.922823	-7.11873
165	gln	GLU	-0.544044	-6.73995
165	gln	TRP	1.77992	-4.41599
165	gln	VAL	none	X
167	gln	ASP	-3.12438	-6.71678
167	gln	GLU	-2.03794	-5.63035
168	hie	ASP	-3.41436	-7.00676
168	hie	GLU	-3.10572	-6.69813
168	hie	LEU	none	X
168	hie	PHE	-9.15759	-12.75
168	hie	PRO	none	X
168	hie	TYR	-36.7137	-40.3061
243	met	GLU	1.1085	-3.79272
248	arg	ALA	0.203102	-4.69812
248	arg	CYS	0.321923	-4.5793
248	arg	GLN	0.431464	-4.46976
248	arg	GLU	-3.03584	-7.93706
248	arg	GLY	0.181438	-4.71979
248	arg	HID	0.37264	-4.52858
248	arg	ILE	0.288149	-4.61308
248	arg	MET	0.307344	-4.59388
248	arg	PRO	none	X
248	arg	SER	0.298687	-4.60254
248	arg	THR	0.077249	-4.82397
248	arg	TRP	0.351411	-4.54981
248	arg	VAL	0.265969	-4.63525
249	arg	ALA	0.517047	-3.87975
249	arg	ASN	0.321083	-4.07572
249	arg	CYS	0.476555	-3.92024
249	arg	GLN	1.17326	-3.22354
249	arg	GLU	-3.82804	-8.22485
249	arg	GLY	0.477414	-3.91939
249	arg	ILE	0.674289	-3.72251
249	arg	LEU	0.816013	-3.58079
249	arg	MET	0.707806	-3.68899
249	arg	PRO	none	X
249	arg	SER	0.573587	-3.82321
249	arg	THR	0.448275	-3.94853
249	arg	TRP	1.1021	-3.2947
249	arg	VAL	0.629113	-3.76769
250	pro	ASP	0.547771	-3.84903

## Sheet: p53-DNA_chainB_raw_data
number	wt_residue	mutant	K*(Log10)	ΔK* (Log10) score
118	thr	ALA	2.44071	-0.020902		number -> residue position
118	thr	ARG	5.38858	2.92697		wt_residue -> wild type amino acid
118	thr	ASN	2.36084	-0.10077		K* (log10): -> K* (Log10) score of the mutant
118	thr	ASP	-1.66248	-4.1241		ΔK* (Log10) -> K* (Log10) score of the mutant in comparison to the wild type
118	thr	CYS	2.47021	0.008599		none -> the mutation completely disrupts binding and therefore no K* (log10) score could be calculated
118	thr	GLN	2.40265	-0.058966		X -> since no K* (log10) score was calculated for the mutation, the difference to the wild type (wt) could not be determined
118	thr	GLU	-0.768682	-3.23029
118	thr	GLY	2.41869	-0.042921
118	thr	HID	2.84135	0.379734
118	thr	HIE	2.25238	-0.209236
118	thr	HIP	6.64625	4.18463
118	thr	ILE	2.4924	0.030784
118	thr	LEU	2.44001	-0.021606
118	thr	LYS	5.28189	2.82028
118	thr	MET	2.52533	0.063719
118	thr	PHE	2.60785	0.146242
118	thr	PRO	none	X
118	thr	SER	2.46244	0.00083
118	thr	TRP	2.73684	0.27523
118	thr	TYR	2.64996	0.18835
118	thr	VAL	2.4738	0.012185
119	ala	ARG	9.14168	6.68007
119	ala	ASN	3.31165	0.850037
119	ala	ASP	-7.06365	-9.52527
119	ala	CYS	3.38066	0.919046
119	ala	GLN	2.59852	0.136907
119	ala	GLU	-4.70905	-7.17067
119	ala	GLY	1.70805	-0.753561
119	ala	HID	3.89907	1.43746
119	ala	HIE	3.11513	0.653519
119	ala	HIP	10.6004	8.13876
119	ala	ILE	-23.7152	-26.1768
119	ala	LEU	-58.6262	-61.0878
119	ala	LYS	8.99457	6.53296
119	ala	MET	1.83896	-0.622651
119	ala	PHE	3.11165	0.650037
119	ala	PRO	2.82536	0.363742
119	ala	SER	2.8522	0.390589
119	ala	THR	3.27212	0.810511
119	ala	TRP	3.49711	1.0355
119	ala	TYR	3.1314	0.66979
119	ala	VAL	0.986994	-1.47462
120	lys	ALA	2.69115	-11.1888
120	lys	ARG	11.0673	-2.81262
120	lys	ASN	4.10813	-9.7718
120	lys	ASP	-4.37335	-18.2533
120	lys	CYS	3.44614	-10.4338
120	lys	GLN	5.18608	-8.69385
120	lys	GLU	-4.31332	-18.1933
120	lys	GLY	1.9919	-11.888
120	lys	HID	-10.9398	-24.8197
120	lys	HIE	-13.6115	-27.4915
120	lys	HIP	-5.93369	-19.8136
120	lys	ILE	-7.36047	-21.2404
120	lys	LEU	4.38837	-9.49157
120	lys	MET	4.93182	-8.94812
120	lys	PHE	none	X
120	lys	PRO	none	X
120	lys	SER	2.93099	-10.9489
120	lys	THR	3.46453	-10.4154
120	lys	TRP	none	X
120	lys	TYR	none	X
120	lys	VAL	4.02095	-9.85899
121	ser	ALA	13.748	-0.131899
121	ser	ARG	20.3011	6.42113
121	ser	ASN	14.7386	0.858711
121	ser	ASP	7.56376	-6.31618
121	ser	CYS	14.1338	0.25388
121	ser	GLN	14.5878	0.707833
121	ser	GLU	7.84992	-6.03002
121	ser	GLY	13.4143	-0.465652
121	ser	HID	13.2707	-0.609194
121	ser	HIE	12.6621	-1.21789
121	ser	HIP	19.2022	5.32224
121	ser	ILE	15.5494	1.66947
121	ser	LEU	14.9506	1.07065
121	ser	LYS	20.2191	6.33915
121	ser	MET	15.8469	1.96696
121	ser	PHE	15.7067	1.82674
121	ser	PRO	none	X
121	ser	THR	14.4187	0.538737
121	ser	TRP	2.33194	-11.548
121	ser	TYR	none	X
121	ser	VAL	none	X
122	val	ALA	1.57755	-0.060666
122	val	ARG	6.40261	4.7644
122	val	ASN	1.62187	-0.016345
122	val	ASP	-2.43112	-4.06934
122	val	CYS	1.65712	0.018903
122	val	GLN	1.75044	0.112219
122	val	GLU	-3.37246	-5.01067
122	val	GLY	1.51934	-0.118876
122	val	HID	1.72829	0.090078
122	val	HIE	1.72202	0.083803
122	val	HIP	5.41828	3.78007
122	val	ILE	1.6946	0.056381
122	val	LEU	1.70724	0.069028
122	val	LYS	6.1227	4.48449
122	val	MET	1.58971	-0.048505
122	val	PHE	none	X
122	val	PRO	none	X
122	val	SER	1.62858	-0.009634
122	val	THR	1.66877	0.030551
122	val	TRP	none	X
122	val	TYR	none	X
239	asn	ALA	1.10516	-0.533057
239	asn	ARG	7.61217	5.97396
239	asn	ASP	-4.2027	-5.84091
239	asn	CYS	1.61093	-0.027289
239	asn	GLN	0.408071	-1.23015
239	asn	GLU	-7.53469	-9.17291
239	asn	GLY	0.8374	-0.800817
239	asn	HID	1.98218	0.343958
239	asn	HIE	2.01777	0.379557
239	asn	HIP	7.64173	6.00351
239	asn	ILE	-11.6422	-13.2804
239	asn	LEU	0.701303	-0.936914
239	asn	LYS	6.54107	4.90285
239	asn	MET	1.56964	-0.068577
239	asn	PHE	2.13361	0.49539
239	asn	PRO	none	X
239	asn	SER	1.06526	-0.57296
239	asn	THR	1.64961	0.011394
239	asn	TRP	2.36167	0.723449
239	asn	TYR	2.06206	0.423844
239	asn	VAL	-0.289491	-1.92771
240	ser	ALA	2.6287	-0.028245
240	ser	ARG	8.68037	6.02342
240	ser	ASN	3.14962	0.492673
240	ser	ASP	-1.82113	-4.47808
240	ser	CYS	2.71657	0.059622
240	ser	GLN	2.62535	-0.031595
240	ser	GLU	-0.828304	-3.48525
240	ser	GLY	2.57442	-0.082526
240	ser	HID	3.36065	0.703699
240	ser	HIE	3.53703	0.880086
240	ser	HIP	10.3929	7.73599
240	ser	ILE	2.93284	0.27589
240	ser	LEU	2.78636	0.129417
240	ser	LYS	8.5015	5.84455
240	ser	MET	3.1824	0.525453
240	ser	PHE	none	X
240	ser	PRO	none	X
240	ser	THR	2.81673	0.159781
240	ser	TRP	none	X
240	ser	TYR	none	X
240	ser	VAL	2.87175	0.214802
241	ser	ALA	1.89406	-0.762893
241	ser	ARG	-59.3405	-61.9975
241	ser	ASN	-16.8572	-19.5142
241	ser	ASP	-25.7303	-28.3872
241	ser	CYS	0.781186	-1.87576
241	ser	GLN	none	X
241	ser	GLU	none	X
241	ser	GLY	1.0618	-1.59514
241	ser	HID	none	X
241	ser	HIE	none	X
241	ser	HIP	none	X
241	ser	ILE	-10.2865	-12.9434
241	ser	LEU	none	X
241	ser	LYS	-60.5853	-63.2422
241	ser	MET	-41.2695	-43.9265
241	ser	PHE	none	X
241	ser	PRO	none	X
241	ser	THR	-0.075914	-2.73286
241	ser	TRP	none	X
241	ser	TYR	none	X
241	ser	VAL	-3.37529	-6.03224
243	met	ALA	0.156939	-1.13575
243	met	ARG	7.57172	6.27903
243	met	ASN	0.528057	-0.764635
243	met	ASP	-4.95777	-6.25047
243	met	CYS	0.754064	-0.538628
243	met	GLN	1.04408	-0.248611
243	met	GLU	-5.77986	-7.07255
243	met	GLY	0.036514	-1.25618
243	met	HID	0.622352	-0.67034
243	met	HIE	1.25743	-0.035258
243	met	HIP	8.05857	6.76588
243	met	ILE	0.760774	-0.531918
243	met	LEU	-0.128642	-1.42133
243	met	LYS	7.41585	6.12316
243	met	PHE	1.23896	-0.053735
243	met	PRO	0.437521	-0.855171
243	met	SER	0.307137	-0.985555
243	met	THR	0.399021	-0.893671
243	met	TRP	2.16874	0.876047
243	met	TYR	0.640262	-0.65243
243	met	VAL	0.510086	-0.782606
247	asn	ALA	1.87948	0.586788
247	asn	ARG	5.66086	4.36817
247	asn	ASP	-3.9484	-5.24109
247	asn	CYS	1.9592	0.666505
247	asn	GLN	2.09201	0.79932
247	asn	GLU	-1.71248	-3.00517
247	asn	GLY	1.83276	0.540067
247	asn	HID	1.75652	0.46383
247	asn	HIE	2.86641	1.57371
247	asn	HIP	8.3817	7.08901
247	asn	ILE	1.98979	0.697094
247	asn	LEU	0.71732	-0.575372
247	asn	LYS	5.42057	4.12788
247	asn	MET	2.1084	0.815707
247	asn	PHE	2.32674	1.03405
247	asn	PRO	none	X
247	asn	SER	1.87409	0.581397
247	asn	THR	2.03657	0.743875
247	asn	TRP	-4.71045	-6.00315
247	asn	TYR	-8.86642	-10.1591
247	asn	VAL	1.93252	0.63983
248	arg	ALA	8.5896	-9.25242
248	arg	ASN	8.53484	-9.30718
248	arg	ASP	-8.86469	-26.7067
248	arg	CYS	9.00537	-8.83666
248	arg	GLN	9.77819	-8.06383
248	arg	GLU	1.31687	-16.5252
248	arg	GLY	8.31113	-9.53089
248	arg	HID	8.87122	-8.9708
248	arg	HIE	7.58023	-10.2618
248	arg	HIP	16.9769	-0.865163
248	arg	ILE	-30.8181	-48.6601
248	arg	LEU	3.95606	-13.886
248	arg	LYS	17.535	-0.306975
248	arg	MET	10.0125	-7.82947
248	arg	PHE	-58.4649	-76.3069
248	arg	PRO	none	X
248	arg	SER	8.62767	-9.21435
248	arg	THR	9.06085	-8.78118
248	arg	TRP	-76.3564	-94.1984
248	arg	TYR	none	X
248	arg	VAL	none	X
273	arg	ALA	10.0167	-7.8253
273	arg	ASN	10.009	-7.83304
273	arg	ASP	5.05574	-12.7863
273	arg	CYS	9.97896	-7.86306
273	arg	GLN	10.7681	-7.07397
273	arg	GLU	4.98178	-12.8602
273	arg	GLY	9.98958	-7.85244
273	arg	HID	10.0959	-7.74608
273	arg	HIE	11.1156	-6.72644
273	arg	HIP	16.0536	-1.78846
273	arg	ILE	10.1973	-7.64471
273	arg	LEU	10.284	-7.55803
273	arg	LYS	16.5634	-1.27862
273	arg	MET	10.6525	-7.18948
273	arg	PHE	11.1169	-6.72516
273	arg	PRO	none	X
273	arg	SER	9.96761	-7.87441
273	arg	THR	10.1058	-7.73619
273	arg	TRP	11.4078	-6.43422
273	arg	TYR	11.3293	-6.5127
273	arg	VAL	10.1082	-7.73381
274	val	ALA	2.08552	-0.016434
274	val	ARG	none	X
274	val	ASN	1.83039	-0.271569
274	val	ASP	-1.60936	-3.71131
274	val	CYS	2.06271	-0.039245
274	val	GLN	1.90756	-0.194392
274	val	GLU	-1.02684	-3.1288
274	val	GLY	2.06613	-0.035827
274	val	HID	none	X
274	val	HIE	none	X
274	val	HIP	none	X
274	val	ILE	2.1154	0.013448
274	val	LEU	none	X
274	val	LYS	none	X
274	val	MET	2.05737	-0.044586
274	val	PHE	none	X
274	val	PRO	none	X
274	val	SER	2.10187	-8.9e-05
274	val	THR	2.1992	0.097242
274	val	TRP	none	X
274	val	TYR	none	X
275	cys	ALA	1.55635	-0.5456
275	cys	ARG	-49.5718	-51.6738
275	cys	ASN	2.17605	0.074099
275	cys	ASP	-3.24934	-5.3513
275	cys	GLN	-44.2225	-46.3245
275	cys	GLU	-26.1539	-28.2558
275	cys	GLY	1.26845	-0.833509
275	cys	HID	none	X
275	cys	HIE	none	X
275	cys	HIP	none	X
275	cys	ILE	none	X
275	cys	LEU	none	X
275	cys	LYS	-54.3994	-56.5013
275	cys	MET	-70.2267	-72.3286
275	cys	PHE	none	X
275	cys	PRO	none	X
275	cys	SER	1.5068	-0.595151
275	cys	THR	-3.51369	-5.61564
275	cys	TRP	none	X
275	cys	TYR	none	X
275	cys	VAL	-35.202	-37.304
276	ala	ARG	9.74542	6.42855
276	ala	ASN	3.91878	0.601904
276	ala	ASP	-5.07286	-8.38974
276	ala	CYS	3.98848	0.671607
276	ala	GLN	4.68802	1.37114
276	ala	GLU	-1.79309	-5.10997
276	ala	GLY	2.177	-1.13988
276	ala	HID	1.14906	-2.16782
276	ala	HIE	1.55401	-1.76287
276	ala	HIP	7.27544	3.95856
276	ala	ILE	3.18926	-0.127623
276	ala	LEU	1.37153	-1.94535
276	ala	LYS	9.29125	5.97437
276	ala	MET	4.62171	1.30483
276	ala	PHE	-44.3041	-47.621
276	ala	PRO	none	X
276	ala	SER	3.42919	0.112312
276	ala	THR	3.59342	0.276546
276	ala	TRP	none	X
276	ala	TYR	-10.4076	-13.7245
276	ala	VAL	4.44	1.12312
277	cys	ALA	2.81049	-0.50639
277	cys	ARG	-34.1142	-37.431
277	cys	ASN	-0.170998	-3.48788
277	cys	ASP	-20.1688	-23.4857
277	cys	GLN	-22.2667	-25.5836
277	cys	GLU	-37.5024	-40.8193
277	cys	GLY	2.51224	-0.804642
277	cys	HID	none	X
277	cys	HIE	none	X
277	cys	HIP	none	X
277	cys	ILE	none	X
277	cys	LEU	-14.7867	-18.1035
277	cys	LYS	5.03262	1.71574
277	cys	MET	-7.85591	-11.1728
277	cys	PHE	none	X
277	cys	PRO	none	X
277	cys	SER	3.07354	-0.24334
277	cys	THR	3.08091	-0.235971
277	cys	TRP	none	X
277	cys	TYR	none	X
277	cys	VAL	none	X
280	arg	ALA	-5.29573	-10.7523
280	arg	ASN	-4.85709	-10.3137
280	arg	ASP	-11.0885	-16.5451
280	arg	CYS	-5.04047	-10.4971
280	arg	GLN	-5.08185	-10.5385
280	arg	GLU	-11.8054	-17.262
280	arg	GLY	-5.42856	-10.8852
280	arg	HID	-4.59978	-10.0564
280	arg	HIE	-4.65592	-10.1125
280	arg	HIP	1.17403	-4.28258
280	arg	ILE	-4.6759	-10.1325
280	arg	LEU	-4.58012	-10.0367
280	arg	LYS	1.54094	-3.91567
280	arg	MET	-4.29381	-9.75042
280	arg	PHE	-4.27042	-9.72703
280	arg	PRO	none	X
280	arg	SER	-5.26598	-10.7226
280	arg	THR	-5.06564	-10.5223
280	arg	TRP	-3.82354	-9.28015
280	arg	TYR	-4.33146	-9.78807
280	arg	VAL	-4.99237	-10.449
281	asp	ALA	10.5749	5.1183
281	asp	ARG	16.0815	10.6249
281	asp	ASN	11.0024	5.54576
281	asp	CYS	11.0283	5.57172
281	asp	GLN	11.0838	5.62714
281	asp	GLU	5.3296	-0.127005
281	asp	GLY	10.4928	5.0362
281	asp	HID	12.1712	6.71464
281	asp	HIE	12.2449	6.78833
281	asp	HIP	17.2931	11.8365
281	asp	ILE	10.856	5.39943
281	asp	LEU	none	X
281	asp	LYS	15.1453	9.68874
281	asp	MET	10.6464	5.18975
281	asp	PHE	7.34133	1.88472
281	asp	PRO	none	X
281	asp	SER	10.5986	5.14202
281	asp	THR	10.9036	5.44697
281	asp	TRP	none	X
281	asp	TYR	1.73853	-3.71808
281	asp	VAL	10.9005	5.44392
283	arg	ALA	0.606024	-4.51462
283	arg	ASN	0.89169	-4.22895
283	arg	ASP	-2.92285	-8.04349
283	arg	CYS	0.706364	-4.41428
283	arg	GLN	0.555647	-4.56499
283	arg	GLU	-3.44482	-8.56546
283	arg	GLY	0.590585	-4.53006
283	arg	HID	0.742676	-4.37797
283	arg	HIE	0.572304	-4.54834
283	arg	HIP	4.31581	-0.804829
283	arg	ILE	0.695116	-4.42553
283	arg	LEU	0.669899	-4.45074
283	arg	LYS	4.51667	-0.603968
283	arg	MET	0.663789	-4.45685
283	arg	PHE	0.658977	-4.46166
283	arg	PRO	none	X
283	arg	SER	0.630511	-4.49013
283	arg	THR	0.638687	-4.48196
283	arg	TRP	0.647427	-4.47321
283	arg	TYR	0.670915	-4.44973
283	arg	VAL	0.65277	-4.46787
284	thr	ALA	5.04228	-0.078365
284	thr	ARG	11.983	6.86239
284	thr	ASN	5.38043	0.259784
284	thr	ASP	0.317365	-4.80328
284	thr	CYS	5.18679	0.066145
284	thr	GLN	5.53964	0.419001
284	thr	GLU	-0.358736	-5.47938
284	thr	GLY	4.97591	-0.144727
284	thr	HID	5.5577	0.437057
284	thr	HIE	6.33285	1.21221
284	thr	HIP	12.1481	7.0275
284	thr	ILE	5.43809	0.317452
284	thr	LEU	5.60045	0.47981
284	thr	LYS	11.4502	6.32958
284	thr	MET	5.75975	0.639105
284	thr	PHE	5.89181	0.771169
284	thr	PRO	none	X
284	thr	SER	4.98906	-0.131582
284	thr	TRP	4.30307	-0.817568
284	thr	TYR	6.02616	0.90552
284	thr	VAL	5.23662	0.115974
288	asn	ALA	0.138409	-0.200512
288	asn	ARG	5.10172	4.7628
288	asn	ASP	-3.31064	-3.64956
288	asn	CYS	0.145359	-0.193562
288	asn	GLN	0.42172	0.082799
288	asn	GLU	-3.81864	-4.15756
288	asn	GLY	0.120649	-0.218272
288	asn	HID	0.15168	-0.187241
288	asn	HIE	0.174417	-0.164504
288	asn	HIP	3.59825	3.25933
288	asn	ILE	0.245584	-0.093337
288	asn	LEU	0.22262	-0.116301
288	asn	LYS	5.60942	5.2705
288	asn	MET	0.43003	0.091109
288	asn	PHE	0.230802	-0.108119
288	asn	PRO	none	X
288	asn	SER	0.068367	-0.270554
288	asn	THR	0.052033	-0.286888
288	asn	TRP	0.265582	-0.073339
288	asn	TYR	0.245217	-0.093704
288	asn	VAL	0.195516	-0.143405

## Sheet: p53-DNA_chainB_pred_mutations
number	wt_residue	mutant	K*(Log10)	ΔK* (Log10) score
118	thr	GLU	-0.768682	-3.23029		number -> residue position
118	thr	PRO	none	X		wt_residue -> wild type amino acid
119	ala	ASP	-7.06365	-9.52527		K* (log10): -> K* (Log10) score of the mutant
119	ala	GLU	-4.70905	-7.17067		ΔK* (Log10) -> K* (Log10) score of the mutant in comparison to the wild type
119	ala	ILE	-23.7152	-26.1768		none -> the mutation completely disrupts binding and therefore no K* (log10) score could be calculated
119	ala	LEU	-58.6262	-61.0878		X -> since no K* (log10) score was calculated for the mutation, the difference to the wild type (wt) could not be determined
120	lys	ALA	2.69115	-11.1888
120	lys	ASN	4.10813	-9.7718
120	lys	ASP	-4.37335	-18.2533
120	lys	GLN	5.18608	-8.69385
120	lys	GLU	-4.31332	-18.1933
120	lys	GLY	1.9919	-11.888
120	lys	HID	-10.9398	-24.8197
120	lys	ILE	-7.36047	-21.2404
120	lys	LEU	4.38837	-9.49157
120	lys	MET	4.93182	-8.94812
120	lys	PRO	none	X
120	lys	SER	2.93099	-10.9489
120	lys	THR	3.46453	-10.4154
120	lys	TRP	none	X
120	lys	TYR	none	X
120	lys	VAL	4.02095	-9.85899
121	ser	ASP	7.56376	-6.31618
121	ser	PRO	none	X
121	ser	TRP	2.33194	-11.548
121	ser	TYR	none	X
121	ser	VAL	none	X
122	val	ASP	-2.43112	-4.06934
122	val	GLU	-3.37246	-5.01067
122	val	PHE	none	X
122	val	PRO	none	X
122	val	TRP	none	X
239	asn	ASP	-4.2027	-5.84091
239	asn	GLU	-7.53469	-9.17291
239	asn	ILE	-11.6422	-13.2804
239	asn	PRO	none	X
240	ser	ASP	-1.82113	-4.47808
240	ser	PHE	none	X
240	ser	PRO	none	X
240	ser	TRP	none	X
240	ser	TYR	none	X
241	ser	ARG	-59.3405	-61.9975
241	ser	ASN	-16.8572	-19.5142
241	ser	ASP	-25.7303	-28.3872
241	ser	HID	none	X
241	ser	ILE	-10.2865	-12.9434
241	ser	LEU	none	X
241	ser	PHE	none	X
241	ser	PRO	none	X
241	ser	TRP	none	X
241	ser	TYR	none	X
241	ser	VAL	-3.37529	-6.03224
243	met	GLU	-5.77986	-7.07255
247	asn	ASP	-3.9484	-5.24109
247	asn	GLU	-1.71248	-3.00517
247	asn	PRO	none	X
247	asn	TYR	-8.86642	-10.1591
248	arg	ALA	8.5896	-9.25242
248	arg	CYS	9.00537	-8.83666
248	arg	GLN	9.77819	-8.06383
248	arg	GLU	1.31687	-16.5252
248	arg	GLY	8.31113	-9.53089
248	arg	HID	8.87122	-8.9708
248	arg	LEU	3.95606	-13.886
248	arg	MET	10.0125	-7.82947
248	arg	PRO	none	X
248	arg	SER	8.62767	-9.21435
248	arg	THR	9.06085	-8.78118
248	arg	TRP	-76.3564	-94.1984
248	arg	VAL	none	X
273	arg	ALA	10.0167	-7.8253
273	arg	ASN	10.009	-7.83304
273	arg	ASP	5.05574	-12.7863
273	arg	CYS	9.97896	-7.86306
273	arg	GLN	10.7681	-7.07397
273	arg	GLY	9.98958	-7.85244
273	arg	HID	10.0959	-7.74608
273	arg	ILE	10.1973	-7.64471
273	arg	LEU	10.284	-7.55803
273	arg	PHE	11.1169	-6.72516
273	arg	PRO	none	X
273	arg	SER	9.96761	-7.87441
273	arg	THR	10.1058	-7.73619
273	arg	TRP	11.4078	-6.43422
273	arg	TYR	11.3293	-6.5127
273	arg	VAL	10.1082	-7.73381
274	val	ARG	none	X
274	val	ASP	-1.60936	-3.71131
274	val	GLU	-1.02684	-3.1288
274	val	HID	none	X
274	val	LEU	none	X
274	val	PHE	none	X
274	val	PRO	none	X
274	val	TYR	none	X
275	cys	ARG	-49.5718	-51.6738
275	cys	ASP	-3.24934	-5.3513
275	cys	HID	none	X
275	cys	ILE	none	X
275	cys	LEU	none	X
275	cys	PHE	none	X
275	cys	PRO	none	X
275	cys	THR	-3.51369	-5.61564
275	cys	TRP	none	X
275	cys	TYR	none	X
275	cys	VAL	-35.202	-37.304
276	ala	ASP	-5.07286	-8.38974
276	ala	GLU	-1.79309	-5.10997
276	ala	PHE	-44.3041	-47.621
276	ala	PRO	none	X
276	ala	TYR	-10.4076	-13.7245
277	cys	ARG	-34.1142	-37.431
277	cys	ASN	-0.170998	-3.48788
277	cys	ASP	-20.1688	-23.4857
277	cys	HID	none	X
277	cys	ILE	none	X
277	cys	LEU	-14.7867	-18.1035
277	cys	PHE	none	X
277	cys	PRO	none	X
277	cys	TRP	none	X
277	cys	TYR	none	X
277	cys	VAL	none	X
280	arg	ALA	-5.29573	-10.7523
280	arg	ASN	-4.85709	-10.3137
280	arg	CYS	-5.04047	-10.4971
280	arg	GLN	-5.08185	-10.5385
280	arg	GLU	-11.8054	-17.262
280	arg	GLY	-5.42856	-10.8852
280	arg	ILE	-4.6759	-10.1325
280	arg	LEU	-4.58012	-10.0367
280	arg	LYS	1.54094	-3.91567
280	arg	MET	-4.29381	-9.75042
280	arg	PRO	none	X
280	arg	SER	-5.26598	-10.7226
280	arg	THR	-5.06564	-10.5223
280	arg	TRP	-3.82354	-9.28015
280	arg	VAL	-4.99237	-10.449
281	asp	LEU	none	X
281	asp	PRO	none	X
281	asp	TYR	1.73853	-3.71808
283	arg	ALA	0.606024	-4.51462
283	arg	ASN	0.89169	-4.22895
283	arg	ASP	-2.92285	-8.04349
283	arg	CYS	0.706364	-4.41428
283	arg	GLN	0.555647	-4.56499
283	arg	GLY	0.590585	-4.53006
283	arg	HID	0.742676	-4.37797
283	arg	ILE	0.695116	-4.42553
283	arg	LEU	0.669899	-4.45074
283	arg	PHE	0.658977	-4.46166
283	arg	PRO	none	X
283	arg	SER	0.630511	-4.49013
283	arg	THR	0.638687	-4.48196
283	arg	TRP	0.647427	-4.47321
283	arg	TYR	0.670915	-4.44973
283	arg	VAL	0.65277	-4.46787
284	thr	GLU	-0.358736	-5.47938
284	thr	PRO	none	X
288	asn	ASP	-3.31064	-3.64956
288	asn	GLU	-3.81864	-4.15756
288	asn	PRO	none	X

## Sheet: p53-DNA_chainC_raw_data
number	wt_residue	mutant	K*(Log10)	ΔK* (Log10) score
119	ala	ARG	15.6937	6.94458		number -> residue position
119	ala	ASN	8.43397	-0.315123		wt_residue -> wild type amino acid
119	ala	ASP	3.96826	-4.78084		K* (log10): -> K* (Log10) score of the mutant
119	ala	CYS	7.5807	-1.1684		ΔK* (Log10) -> K* (Log10) score of the mutant in comparison to the wild type
119	ala	GLN	10.1676	1.4185		none -> the mutation completely disrupts binding and therefore no K* (log10) score could be calculated
119	ala	GLU	1.82184	-6.92725		X -> since no K* (log10) score was calculated for the mutation, the difference to the wild type (wt) could not be determined
119	ala	GLY	8.57575	-0.173348
119	ala	HID	9.45632	0.707221
119	ala	HIE	9.30508	0.555981
119	ala	HIP	13.9554	5.20631
119	ala	ILE	8.91508	0.165983
119	ala	LEU	9.15753	0.40843
119	ala	LYS	13.9331	5.18399
119	ala	MET	9.57523	0.826134
119	ala	PHE	9.28603	0.53693
119	ala	PRO	none	X
119	ala	SER	8.66116	-0.087939
119	ala	THR	8.66715	-0.081948
119	ala	TRP	8.63192	-0.117172
119	ala	TYR	9.46353	0.714432
119	ala	VAL	8.57693	-0.172165
120	lys	ALA	1.81568	-6.93342
120	lys	ARG	8.97051	0.221414
120	lys	ASN	2.77581	-5.97329
120	lys	ASP	-3.46231	-12.2114
120	lys	CYS	2.30085	-6.44825
120	lys	GLN	2.49312	-6.25598
120	lys	GLU	-3.73075	-12.4799
120	lys	GLY	1.87372	-6.87538
120	lys	HID	3.06706	-5.68204
120	lys	HIE	2.72534	-6.02376
120	lys	HIP	8.46856	-0.280536
120	lys	ILE	-39.4578	-48.2069
120	lys	LEU	2.95445	-5.79464
120	lys	MET	3.70678	-5.04231
120	lys	PHE	3.35007	-5.39902
120	lys	PRO	2.54497	-6.20412
120	lys	SER	2.16749	-6.58161
120	lys	THR	-19.0439	-27.793
120	lys	TRP	4.1289	-4.6202
120	lys	TYR	3.52257	-5.22652
120	lys	VAL	-56.0552	-64.8043
121	ser	ALA	2.0534	-0.267023
121	ser	ARG	6.72589	4.40547
121	ser	ASN	1.15364	-1.16679
121	ser	ASP	-3.4251	-5.74552
121	ser	CYS	1.89492	-0.425502
121	ser	GLN	-0.38772	-2.70815
121	ser	GLU	-6.17821	-8.49863
121	ser	GLY	1.68841	-0.632013
121	ser	HID	2.2358	-0.084626
121	ser	HIE	1.51312	-0.807303
121	ser	HIP	7.05873	4.73831
121	ser	ILE	0.070507	-2.24992
121	ser	LEU	-2.2863	-4.60673
121	ser	LYS	6.32423	4.0038
121	ser	MET	1.13078	-1.18964
121	ser	PHE	2.29224	-0.028182
121	ser	PRO	none	X
121	ser	THR	-1.10074	-3.42117
121	ser	TRP	2.92614	0.60572
121	ser	TYR	2.38158	0.061151
121	ser	VAL	-7.14662	-9.46704
158	arg	ALA	1.69745	-0.622972
158	arg	ASN	1.68285	-0.637578
158	arg	ASP	0.9856	-1.33482
158	arg	CYS	1.68931	-0.631114
158	arg	GLN	1.7189	-0.601529
158	arg	GLU	1.03929	-1.28113
158	arg	GLY	1.69683	-0.623597
158	arg	HID	none	X
158	arg	HIE	none	X
158	arg	HIP	none	X
158	arg	ILE	1.69611	-0.624313
158	arg	LEU	1.69614	-0.624288
158	arg	LYS	2.32075	0.000326
158	arg	MET	1.69965	-0.620775
158	arg	PHE	none	X
158	arg	PRO	none	X
158	arg	SER	1.69172	-0.62871
158	arg	THR	1.69739	-0.623036
158	arg	TRP	none	X
158	arg	TYR	none	X
158	arg	VAL	1.69626	-0.624167
239	asn	ALA	0.571733	-0.086284
239	asn	ARG	4.33731	3.6793
239	asn	ASP	-2.56507	-3.22309
239	asn	CYS	0.74088	0.082863
239	asn	GLN	-0.149541	-0.807558
239	asn	GLU	-5.41229	-6.07031
239	asn	GLY	0.48646	-0.171557
239	asn	HID	0.781224	0.123207
239	asn	HIE	0.618259	-0.039758
239	asn	HIP	3.94916	3.29115
239	asn	ILE	0.955809	0.297792
239	asn	LEU	0.920864	0.262847
239	asn	LYS	4.21905	3.56103
239	asn	MET	-0.083628	-0.741645
239	asn	PHE	0.737367	0.07935
239	asn	PRO	none	X
239	asn	SER	0.65333	-0.004687
239	asn	THR	0.823991	0.165974
239	asn	TRP	0.870462	0.212445
239	asn	TYR	0.75005	0.092033
239	asn	VAL	0.794451	0.136434
240	ser	ALA	0.658647	0.00063
240	ser	ARG	2.92441	2.26639
240	ser	ASN	0.491861	-0.166156
240	ser	ASP	-1.32135	-1.97936
240	ser	CYS	0.706007	0.04799
240	ser	GLN	0.699625	0.041608
240	ser	GLU	-1.22501	-1.88303
240	ser	GLY	0.629305	-0.028712
240	ser	HID	-20.1411	-20.7991
240	ser	HIE	-20.609	-21.2671
240	ser	HIP	-18.456	-19.114
240	ser	ILE	1.02243	0.364413
240	ser	LEU	0.821548	0.163531
240	ser	LYS	2.99736	2.33934
240	ser	MET	0.893532	0.235515
240	ser	PHE	none	X
240	ser	PRO	none	X
240	ser	THR	0.626606	-0.031411
240	ser	TRP	none	X
240	ser	TYR	none	X
240	ser	VAL	0.809192	0.151175
241	ser	ALA	4.6024	-0.3552
241	ser	ARG	3.93257	-1.02503
241	ser	ASN	5.10793	0.150335
241	ser	ASP	1.17164	-3.78596
241	ser	CYS	5.14336	0.185766
241	ser	GLN	-1.70432	-6.66191
241	ser	GLU	-4.24034	-9.19794
241	ser	GLY	4.0373	-0.9203
241	ser	HID	4.76449	-0.19311
241	ser	HIE	4.72342	-0.234179
241	ser	HIP	8.114	3.1564
241	ser	ILE	-51.1461	-56.1037
241	ser	LEU	-44.157	-49.1146
241	ser	LYS	3.75625	-1.20135
241	ser	MET	1.13522	-3.82238
241	ser	PHE	4.9025	-0.055098
241	ser	PRO	none	X
241	ser	THR	0.49933	-4.45827
241	ser	TRP	4.50056	-0.457032
241	ser	TYR	4.84865	-0.108945
241	ser	VAL	-32.6999	-37.6575
248	arg	ALA	1.72459	-3.233
248	arg	ASN	1.19232	-3.76527
248	arg	ASP	-1.56693	-6.52453
248	arg	CYS	1.85665	-3.10094
248	arg	GLN	1.72704	-3.23055
248	arg	GLU	-1.08481	-6.0424
248	arg	GLY	1.5563	-3.40129
248	arg	HID	1.88805	-3.06955
248	arg	HIE	1.69618	-3.26142
248	arg	HIP	4.5891	-0.368499
248	arg	ILE	-5.11994	-10.0775
248	arg	LEU	-2.51882	-7.47642
248	arg	LYS	4.34457	-0.613025
248	arg	MET	2.04873	-2.90887
248	arg	PHE	0.912653	-4.04494
248	arg	PRO	none	X
248	arg	SER	1.73703	-3.22057
248	arg	THR	2.0976	-2.86
248	arg	TRP	-0.814039	-5.77164
248	arg	TYR	-1.33507	-6.29267
248	arg	VAL	2.20667	-2.75093
273	arg	ALA	0.013672	-2.35
273	arg	ASN	0.0134	-2.35027
273	arg	ASP	-2.33675	-4.70043
273	arg	CYS	-0.00353	-2.3672
273	arg	GLN	0.28203	-2.08164
273	arg	GLU	-2.07099	-4.43467
273	arg	GLY	-0.001596	-2.36527
273	arg	HID	0.18359	-2.18008
273	arg	HIE	0.432927	-1.93075
273	arg	HIP	2.61413	0.250456
273	arg	ILE	0.113144	-2.25053
273	arg	LEU	0.160281	-2.20339
273	arg	LYS	2.29759	-0.06608
273	arg	MET	0.425478	-1.9382
273	arg	PHE	0.681078	-1.6826
273	arg	PRO	none	X
273	arg	SER	0.007102	-2.35657
273	arg	THR	0.071307	-2.29237
273	arg	TRP	-1.39979	-3.76346
273	arg	TYR	-0.823366	-3.18704
273	arg	VAL	0.063989	-2.29969
274	val	ALA	2.35166	-0.012016
274	val	ARG	none	X
274	val	ASN	2.1822	-0.181479
274	val	ASP	0.05759	-2.30608
274	val	CYS	2.32245	-0.041227
274	val	GLN	2.29996	-0.063717
274	val	GLU	0.598802	-1.76487
274	val	GLY	2.34019	-0.023486
274	val	HID	none	X
274	val	HIE	none	X
274	val	HIP	none	X
274	val	ILE	2.37034	0.006662
274	val	LEU	none	X
274	val	LYS	4.38533	2.02165
274	val	MET	2.32322	-0.040453
274	val	PHE	none	X
274	val	PRO	none	X
274	val	SER	2.34878	-0.014889
274	val	THR	2.41789	0.054217
274	val	TRP	none	X
274	val	TYR	none	X
275	cys	ALA	1.96054	-0.194058
275	cys	ARG	0.262747	-1.89185
275	cys	ASN	1.99789	-0.156709
275	cys	ASP	-0.974467	-3.12907
275	cys	GLN	2.34434	0.189739
275	cys	GLU	-2.99059	-5.14519
275	cys	GLY	1.81414	-0.340456
275	cys	HID	-37.8167	-39.9713
275	cys	HIE	-37.0508	-39.2054
275	cys	HIP	-34.0368	-36.1914
275	cys	ILE	2.1829	0.028301
275	cys	LEU	none	X
275	cys	LYS	4.07095	1.91635
275	cys	MET	1.16392	-0.990682
275	cys	PHE	none	X
275	cys	PRO	none	X
275	cys	SER	2.03784	-0.116761
275	cys	THR	1.7514	-0.403199
275	cys	TRP	none	X
275	cys	TYR	none	X
275	cys	VAL	2.1784	0.023803
276	ala	ARG	8.02524	5.87064
276	ala	ASN	2.44277	0.288171
276	ala	ASP	-2.57182	-4.72642
276	ala	CYS	2.60049	0.445886
276	ala	GLN	3.33221	1.17761
276	ala	GLU	-2.11327	-4.26787
276	ala	GLY	1.51592	-0.638682
276	ala	HID	2.70435	0.549754
276	ala	HIE	2.83047	0.675871
276	ala	HIP	7.74706	5.59246
276	ala	ILE	-0.397284	-2.55188
276	ala	LEU	2.9723	0.817697
276	ala	LYS	8.79865	6.64405
276	ala	MET	3.10032	0.94572
276	ala	PHE	2.88371	0.729106
276	ala	PRO	none	X
276	ala	SER	2.31636	0.161755
276	ala	THR	2.71324	0.558635
276	ala	TRP	2.68792	0.533318
276	ala	TYR	2.77247	0.61787
276	ala	VAL	2.64514	0.490545
280	arg	ALA	-2.73018	-4.9329
280	arg	ASN	-2.89637	-5.09909
280	arg	ASP	-7.02687	-9.22959
280	arg	CYS	-2.60216	-4.80488
280	arg	GLN	-2.39623	-4.59894
280	arg	GLU	-7.08531	-9.28803
280	arg	GLY	-2.79911	-5.00183
280	arg	HID	-2.55495	-4.75766
280	arg	HIE	-2.21003	-4.41275
280	arg	HIP	1.24032	-0.962393
280	arg	ILE	-2.41955	-4.62227
280	arg	LEU	-2.31394	-4.51666
280	arg	LYS	1.497	-0.705719
280	arg	MET	-2.23947	-4.44219
280	arg	PHE	none	X
280	arg	PRO	-2.61917	-4.82188
280	arg	SER	-2.75104	-4.95376
280	arg	THR	-2.63584	-4.83856
280	arg	TRP	-1.65976	-3.86248
280	arg	TYR	none	X
280	arg	VAL	-2.54004	-4.74276
281	asp	ALA	5.68572	3.483
281	asp	ARG	3.98891	1.7862
281	asp	ASN	5.81549	3.61277
281	asp	CYS	5.70723	3.50451
281	asp	GLN	6.12762	3.9249
281	asp	GLU	2.00854	-0.194177
281	asp	GLY	5.63964	3.43692
281	asp	HID	6.0784	3.87569
281	asp	HIE	6.67357	4.47085
281	asp	HIP	9.71253	7.50981
281	asp	ILE	none	X
281	asp	LEU	none	X
281	asp	LYS	9.67837	7.47565
281	asp	MET	6.56472	4.362
281	asp	PHE	7.03355	4.83084
281	asp	PRO	none	X
281	asp	SER	5.67985	3.47714
281	asp	THR	5.86255	3.65983
281	asp	TRP	none	X
281	asp	TYR	6.28591	4.08319
281	asp	VAL	none	X

## Sheet: p53-DNA_chainC_pred_mutations
number	wt_residue	mutant	K*(Log10)	ΔK* (Log10) score
119	ala	ASP	3.96826	-4.78084		number -> residue position
119	ala	GLU	1.82184	-6.92725		wt_residue -> wild type amino acid
119	ala	PRO	none	X		K* (log10): -> K* (Log10) score of the mutant
120	lys	ALA	1.81568	-6.93342		ΔK* (Log10) -> K* (Log10) score of the mutant in comparison to the wild type
120	lys	ASN	2.77581	-5.97329		none -> the mutation completely disrupts binding and therefore no K* (log10) score could be calculated
120	lys	ASP	-3.46231	-12.2114		X -> since no K* (log10) score was calculated for the mutation, the difference to the wild type (wt) could not be determined
120	lys	GLN	2.49312	-6.25598
120	lys	GLU	-3.73075	-12.4799
120	lys	GLY	1.87372	-6.87538
120	lys	HID	3.06706	-5.68204
120	lys	ILE	-39.4578	-48.2069
120	lys	LEU	2.95445	-5.79464
120	lys	MET	3.70678	-5.04231
120	lys	PRO	2.54497	-6.20412
120	lys	SER	2.16749	-6.58161
120	lys	THR	-19.0439	-27.793
120	lys	TRP	4.1289	-4.6202
120	lys	TYR	3.52257	-5.22652
120	lys	VAL	-56.0552	-64.8043
121	ser	ASP	-3.4251	-5.74552
121	ser	LEU	-2.2863	-4.60673
121	ser	PRO	none	X
121	ser	THR	-1.10074	-3.42117
121	ser	VAL	-7.14662	-9.46704
158	arg	HID	none	X
158	arg	PHE	none	X
158	arg	PRO	none	X
158	arg	TRP	none	X
158	arg	TYR	none	X
239	asn	ASP	-2.56507	-3.22309
239	asn	GLU	-5.41229	-6.07031
239	asn	PRO	none	X
240	ser	HID	-20.1411	-20.7991
240	ser	PHE	none	X
240	ser	PRO	none	X
240	ser	TRP	none	X
240	ser	TYR	none	X
241	ser	ASP	1.17164	-3.78596
241	ser	ILE	-51.1461	-56.1037
241	ser	LEU	-44.157	-49.1146
241	ser	PRO	none	X
241	ser	THR	0.49933	-4.45827
241	ser	VAL	-32.6999	-37.6575
248	arg	ALA	1.72459	-3.233
248	arg	CYS	1.85665	-3.10094
248	arg	GLN	1.72704	-3.23055
248	arg	GLU	-1.08481	-6.0424
248	arg	GLY	1.5563	-3.40129
248	arg	HID	1.88805	-3.06955
248	arg	LEU	-2.51882	-7.47642
248	arg	PRO	none	X
248	arg	SER	1.73703	-3.22057
248	arg	TRP	-0.814039	-5.77164
273	arg	ASP	-2.33675	-4.70043
273	arg	PRO	none	X
273	arg	TRP	-1.39979	-3.76346
273	arg	TYR	-0.823366	-3.18704
274	val	ARG	none	X
274	val	HID	none	X
274	val	LEU	none	X
274	val	PHE	none	X
274	val	PRO	none	X
274	val	TYR	none	X
275	cys	ASP	-0.974467	-3.12907
275	cys	HID	-37.8167	-39.9713
275	cys	LEU	none	X
275	cys	PHE	none	X
275	cys	PRO	none	X
275	cys	TRP	none	X
275	cys	TYR	none	X
276	ala	ASP	-2.57182	-4.72642
276	ala	GLU	-2.11327	-4.26787
276	ala	PRO	none	X
280	arg	ALA	-2.73018	-4.9329
280	arg	ASN	-2.89637	-5.09909
280	arg	CYS	-2.60216	-4.80488
280	arg	GLN	-2.39623	-4.59894
280	arg	GLU	-7.08531	-9.28803
280	arg	GLY	-2.79911	-5.00183
280	arg	ILE	-2.41955	-4.62227
280	arg	LEU	-2.31394	-4.51666
280	arg	MET	-2.23947	-4.44219
280	arg	PRO	-2.61917	-4.82188
280	arg	SER	-2.75104	-4.95376
280	arg	THR	-2.63584	-4.83856
280	arg	TRP	-1.65976	-3.86248
280	arg	VAL	-2.54004	-4.74276
281	asp	ILE	none	X
281	asp	LEU	none	X
281	asp	PRO	none	X
281	asp	VAL	none	X

## Sheet: p53-ASPP2_raw_data
number	wt_residue	mutant	K*(Log10)	ΔK* (Log10) score
137	leu	ALA	0.234198	-0.092966		number -> residue position
137	leu	ARG	2.11085	1.78368		wt_residue -> wild type amino acid
137	leu	ASN	0.364761	0.037597		K* (log10): -> K* (Log10) score of the mutant
137	leu	ASP	-1.36357	-1.69073		ΔK* (Log10) -> K* (Log10) score of the mutant in comparison to the wild type
137	leu	CYS	0.290116	-0.037048		none -> the mutation completely disrupts binding and therefore no K* (log10) score could be calculated
137	leu	GLN	0.142949	-0.184215		X -> since no K* (log10) score was calculated for the mutation, the difference to the wild type (wt) could not be determined
137	leu	GLU	-1.61531	-1.94247
137	leu	GLY	0.222963	-0.104201
137	leu	HID	0.30104	-0.026124
137	leu	HIE	0.364499	0.037335
137	leu	HIP	1.89133	1.56416
137	leu	ILE	0.309438	-0.017726
137	leu	LYS	2.02092	1.69376
137	leu	MET	0.305875	-0.021289
137	leu	PHE	0.304276	-0.022888
137	leu	PRO	0.266728	-0.060436
137	leu	SER	0.240783	-0.086381
137	leu	THR	0.243915	-0.083249
137	leu	TRP	0.481963	0.154799
137	leu	TYR	0.322181	-0.004983
137	leu	VAL	0.271509	-0.055655
165	gln	ALA	0.292319	-0.034845
165	gln	ARG	3.70799	3.38082
165	gln	ASN	0.352839	0.025675
165	gln	ASP	-2.18494	-2.51211
165	gln	CYS	0.387885	0.060721
165	gln	GLU	-1.70599	-2.03315
165	gln	GLY	0.274646	-0.052518
165	gln	HID	0.602958	0.275794
165	gln	HIE	0.405671	0.078507
165	gln	HIP	3.13552	2.80836
165	gln	ILE	0.418315	0.091151
165	gln	LEU	0.426632	0.099468
165	gln	LYS	4.02731	3.70014
165	gln	MET	0.365249	0.038085
165	gln	PHE	0.525166	0.198002
165	gln	PRO	0.358867	0.031703
165	gln	SER	0.30775	-0.019414
165	gln	THR	0.262589	-0.064575
165	gln	TRP	0.941711	0.614547
165	gln	TYR	0.528968	0.201804
165	gln	VAL	0.347116	0.019952
167	gln	ALA	0.447743	-0.505663
167	gln	ARG	5.45279	4.49938
167	gln	ASN	0.60739	-0.346016
167	gln	ASP	-1.78211	-2.73552
167	gln	CYS	0.511371	-0.442035
167	gln	GLU	-1.75124	-2.70465
167	gln	GLY	0.433533	-0.519873
167	gln	HID	0.617102	-0.336304
167	gln	HIE	0.500641	-0.452765
167	gln	HIP	2.84597	1.89256
167	gln	ILE	0.530484	-0.422922
167	gln	LEU	0.48872	-0.464686
167	gln	LYS	4.49051	3.5371
167	gln	MET	0.495515	-0.457891
167	gln	PHE	0.509029	-0.444377
167	gln	PRO	0.486062	-0.467344
167	gln	SER	0.494467	-0.458939
167	gln	THR	0.495187	-0.458219
167	gln	TRP	0.564185	-0.389221
167	gln	TYR	0.515021	-0.438385
167	gln	VAL	0.46199	-0.491416
168	hid	ALA	0.698776	-0.25463
168	hid	ARG	5.28517	4.33177
168	hid	ASN	0.749758	-0.203648
168	hid	ASP	-2.19254	-3.14594
168	hid	CYS	0.743229	-0.210177
168	hid	GLN	1.04735	0.093948
168	hid	GLU	-1.99268	-2.94609
168	hid	GLY	0.661936	-0.29147
168	hid	HIE	1.85972	0.906318
168	hid	HIP	4.71866	3.76525
168	hid	ILE	0.907274	-0.046132
168	hid	LEU	none	X
168	hid	LYS	4.19084	3.23744
168	hid	MET	1.375	0.421593
168	hid	PHE	-7.61831	-8.57172
168	hid	PRO	none	X
168	hid	SER	0.644672	-0.308734
168	hid	THR	0.785373	-0.168033
168	hid	TRP	-41.3656	-42.319
168	hid	TYR	-29.0503	-30.0037
168	hid	VAL	0.813846	-0.13956
171	glu	ALA	0.402909	2.20496
171	glu	ARG	2.5192	4.32125
171	glu	ASN	0.394211	2.19626
171	glu	ASP	-1.20204	0.600006
171	glu	CYS	0.465532	2.26758
171	glu	GLN	0.407226	2.20928
171	glu	GLY	0.392323	2.19437
171	glu	HID	0.421362	2.22341
171	glu	HIE	0.398085	2.20013
171	glu	HIP	2.1388	3.94085
171	glu	ILE	0.477816	2.27987
171	glu	LEU	0.479269	2.28132
171	glu	LYS	2.26199	4.06404
171	glu	MET	0.442015	2.24406
171	glu	PHE	0.491167	2.29322
171	glu	PRO	none	X
171	glu	SER	0.389073	2.19112
171	glu	THR	0.384187	2.18624
171	glu	TRP	0.501881	2.30393
171	glu	TYR	0.463192	2.26524
171	glu	VAL	0.442427	2.24448
177	pro	ALA	-1.89344	-0.091392
177	pro	ARG	-0.174381	1.62767
177	pro	ASN	-1.92106	-0.119009
177	pro	ASP	-3.63015	-1.8281
177	pro	CYS	-1.88992	-0.087867
177	pro	GLN	-1.75728	0.044766
177	pro	GLU	-3.41615	-1.6141
177	pro	GLY	-1.92991	-0.12786
177	pro	HID	-1.79341	0.008636
177	pro	HIE	-1.79583	0.006216
177	pro	HIP	-0.04729	1.75476
177	pro	ILE	-1.79154	0.01051
177	pro	LEU	-1.80119	0.000857
177	pro	LYS	-0.259335	1.54272
177	pro	MET	-1.81581	-0.013761
177	pro	PHE	-1.77202	0.030031
177	pro	SER	-1.89493	-0.092877
177	pro	THR	-1.8369	-0.034846
177	pro	TRP	-1.73297	0.069075
177	pro	TYR	-1.7348	0.067255
177	pro	VAL	-1.81187	-0.009815
178	hie	ALA	1.44933	-2.30173
178	hie	ARG	6.01036	2.2593
178	hie	ASN	2.00534	-1.74573
178	hie	ASP	-2.08529	-5.83636
178	hie	CYS	1.85131	-1.89975
178	hie	GLN	3.09865	-0.652413
178	hie	GLU	-1.00206	-4.75312
178	hie	GLY	1.06546	-2.6856
178	hie	HID	2.78986	-0.961207
178	hie	HIP	5.05619	1.30513
178	hie	ILE	-23.737	-27.4881
178	hie	LEU	2.77687	-0.974193
178	hie	LYS	4.74984	0.998782
178	hie	MET	2.62038	-1.13068
178	hie	PHE	3.40134	-0.349723
178	hie	PRO	1.86592	-1.88514
178	hie	SER	1.42663	-2.32443
178	hie	THR	-1.14673	-4.89779
178	hie	TRP	3.55424	-0.196821
178	hie	TYR	3.46396	-0.287105
178	hie	VAL	-16.9546	-20.7056
181	arg	ALA	3.63826	-3.32267
181	arg	ASN	3.85213	-3.1088
181	arg	ASP	1.30317	-5.65777
181	arg	CYS	3.42965	-3.53128
181	arg	GLN	3.79845	-3.16248
181	arg	GLU	1.64836	-5.31257
181	arg	GLY	3.18636	-3.77457
181	arg	HID	3.93437	-3.02657
181	arg	HIE	3.8532	-3.10773
181	arg	HIP	5.62539	-1.33554
181	arg	ILE	-6.89537	-13.8563
181	arg	LEU	4.11089	-2.85005
181	arg	LYS	5.79458	-1.16635
181	arg	MET	4.1278	-2.83313
181	arg	PHE	4.01853	-2.9424
181	arg	PRO	none	X
181	arg	SER	3.56362	-3.39731
181	arg	THR	3.40517	-3.55576
181	arg	TRP	4.23786	-2.72308
181	arg	TYR	3.9579	-3.00303
181	arg	VAL	1.10617	-5.85476
182	cys	ALA	6.54219	-0.418742
182	cys	ARG	-12.3465	-19.3074
182	cys	ASN	-5.41603	-12.377
182	cys	ASP	-17.6065	-24.5674
182	cys	GLN	-16.7506	-23.7115
182	cys	GLU	-22.6972	-29.6581
182	cys	GLY	5.75476	-1.20617
182	cys	HID	-2.67302	-9.63395
182	cys	HIE	-2.60769	-9.56863
182	cys	HIP	0.256134	-6.7048
182	cys	ILE	none	X
182	cys	LEU	none	X
182	cys	LYS	-15.9325	-22.8934
182	cys	MET	-11.6707	-18.6316
182	cys	PHE	-43.8541	-50.815
182	cys	PRO	none	X
182	cys	SER	6.20306	-0.757869
182	cys	THR	1.06434	-5.89659
182	cys	TRP	none	X
182	cys	TYR	-69.2318	-76.1928
182	cys	VAL	0.328999	-6.63193
183	ser	ALA	2.06178	0.026577
183	ser	ARG	4.54474	2.50954
183	ser	ASN	1.62689	-0.408316
183	ser	ASP	0.347304	-1.6879
183	ser	CYS	2.05662	0.021411
183	ser	GLN	2.47998	0.444777
183	ser	GLU	0.547255	-1.48795
183	ser	GLY	1.69646	-0.338746
183	ser	HID	2.04735	0.012147
183	ser	HIE	1.92448	-0.110725
183	ser	HIP	4.17329	2.13808
183	ser	ILE	-3.21924	-5.25444
183	ser	LEU	1.17757	-0.857638
183	ser	LYS	4.39231	2.35711
183	ser	MET	2.66708	0.631874
183	ser	PHE	0.985855	-1.04935
183	ser	PRO	none	X
183	ser	THR	1.85336	-0.181844
183	ser	TRP	2.48278	0.447577
183	ser	TYR	1.03618	-0.999029
183	ser	VAL	-2.78438	-4.81959
239	asn	ALA	1.41493	-0.620273
239	asn	ARG	5.34628	3.31108
239	asn	ASP	-1.49585	-3.53106
239	asn	CYS	1.65776	-0.377446
239	asn	GLN	0.445348	-1.58986
239	asn	GLU	-3.0291	-5.06431
239	asn	GLY	1.35482	-0.68038
239	asn	HID	1.7681	-0.267105
239	asn	HIE	1.66995	-0.36526
239	asn	HIP	4.29632	2.26111
239	asn	ILE	1.75588	-0.279324
239	asn	LEU	1.73462	-0.300589
239	asn	LYS	5.05391	3.0187
239	asn	MET	1.58594	-0.449263
239	asn	PHE	1.8374	-0.197801
239	asn	PRO	none	X
239	asn	SER	1.55009	-0.485115
239	asn	THR	1.24385	-0.791351
239	asn	TRP	-2.49017	-4.52538
239	asn	TYR	1.83056	-0.204642
239	asn	VAL	1.54139	-0.493817
241	ser	ALA	2.1195	-0.419298
241	ser	ARG	0.463793	-2.075
241	ser	ASN	-3.11632	-5.65512
241	ser	ASP	-13.3892	-15.928
241	ser	CYS	1.69308	-0.845717
241	ser	GLN	-5.03111	-7.56991
241	ser	GLU	-8.15428	-10.6931
241	ser	GLY	1.44281	-1.09599
241	ser	HID	-58.4574	-60.9962
241	ser	HIE	-58.2721	-60.8109
241	ser	HIP	-52.3368	-54.8755
241	ser	ILE	-18.5551	-21.0939
241	ser	LEU	none	X
241	ser	LYS	-1.41474	-3.95354
241	ser	MET	-1.82834	-4.36713
241	ser	PHE	-52.6581	-55.1969
241	ser	PRO	2.31281	-0.225986
241	ser	THR	-4.7458	-7.2846
241	ser	TRP	none	X
241	ser	TYR	none	X
241	ser	VAL	-13.6445	-16.1833
243	met	ALA	2.05798	-2.23538
243	met	ARG	6.14759	1.85424
243	met	ASN	2.06973	-2.22362
243	met	ASP	-0.990584	-5.28394
243	met	CYS	2.52549	-1.76786
243	met	GLN	2.98488	-1.30847
243	met	GLU	-0.820175	-5.11353
243	met	GLY	1.30601	-2.98735
243	met	HID	3.81644	-0.476914
243	met	HIE	3.31321	-0.980147
243	met	HIP	6.07987	1.78651
243	met	ILE	0.229605	-4.06375
243	met	LEU	3.04731	-1.24605
243	met	LYS	5.5502	1.25684
243	met	PHE	1.0273	-3.26605
243	met	PRO	1.0492	-3.24416
243	met	SER	2.0075	-2.28586
243	met	THR	2.27912	-2.01424
243	met	TRP	3.95754	-0.335817
243	met	TYR	0.921138	-3.37222
243	met	VAL	-1.26752	-5.56088
244	gly	ALA	4.43761	0.144255
244	gly	ARG	7.10217	2.80882
244	gly	ASN	4.75109	0.457731
244	gly	ASP	2.47371	-1.81965
244	gly	CYS	4.72608	0.432721
244	gly	GLN	5.00625	0.712891
244	gly	GLU	2.56879	-1.72457
244	gly	HID	5.11947	0.826108
244	gly	HIE	5.17214	0.878783
244	gly	HIP	7.0944	2.80104
244	gly	ILE	none	X
244	gly	LEU	5.18169	0.888335
244	gly	LYS	6.86667	2.57331
244	gly	MET	5.26989	0.976534
244	gly	PHE	5.49475	1.2014
244	gly	PRO	none	X
244	gly	SER	4.52049	0.227132
244	gly	THR	none	X
244	gly	TRP	5.10153	0.808173
244	gly	TYR	4.94006	0.646705
244	gly	VAL	none	X
246	met	ALA	3.30775	-0.066287
246	met	ARG	5.43772	2.06369
246	met	ASN	3.4274	0.053369
246	met	ASP	1.36768	-2.00635
246	met	CYS	3.39262	0.018583
246	met	GLN	3.19758	-0.17645
246	met	GLU	1.33567	-2.03837
246	met	GLY	3.28116	-0.092871
246	met	HID	3.46353	0.089493
246	met	HIE	3.22838	-0.145654
246	met	HIP	5.30829	1.93426
246	met	ILE	3.3774	0.003366
246	met	LEU	3.34384	-0.030196
246	met	LYS	5.36833	1.9943
246	met	PHE	none	X
246	met	PRO	3.33738	-0.03665
246	met	SER	3.36488	-0.009156
246	met	THR	3.39645	0.022418
246	met	TRP	none	X
246	met	TYR	none	X
246	met	VAL	3.3583	-0.015732
247	asn	ALA	1.70159	-1.67244
247	asn	ARG	2.47945	-0.894578
247	asn	ASP	-14.5194	-17.8935
247	asn	CYS	1.18881	-2.18522
247	asn	GLN	-4.98268	-8.35671
247	asn	GLU	-22.9619	-26.3359
247	asn	GLY	1.10214	-2.27189
247	asn	HID	none	X
247	asn	HIE	none	X
247	asn	HIP	none	X
247	asn	ILE	-21.7755	-25.1495
247	asn	LEU	none	X
247	asn	LYS	3.08771	-0.286324
247	asn	MET	2.62306	-0.750969
247	asn	PHE	none	X
247	asn	PRO	none	X
247	asn	SER	1.75028	-1.62375
247	asn	THR	2.09548	-1.27855
247	asn	TRP	none	X
247	asn	TYR	none	X
247	asn	VAL	-4.37457	-7.7486
248	arg	ALA	5.19364	-14.5112
248	arg	ASN	6.19612	-13.5087
248	arg	ASP	-3.31555	-23.0204
248	arg	CYS	6.21556	-13.4893
248	arg	GLN	3.32345	-16.3814
248	arg	GLU	-3.52465	-23.2295
248	arg	GLY	5.14179	-14.563
248	arg	HID	3.29916	-16.4057
248	arg	HIE	2.92028	-16.7845
248	arg	HIP	10.976	-8.7288
248	arg	ILE	6.80091	-12.9039
248	arg	LEU	3.92177	-15.7831
248	arg	LYS	14.5334	-5.17138
248	arg	MET	7.0552	-12.6496
248	arg	PHE	-4.9697	-24.6745
248	arg	PRO	none	X
248	arg	SER	5.49043	-14.2144
248	arg	THR	-15.4512	-35.156
248	arg	TRP	-33.7876	-53.4925
248	arg	TYR	-7.22457	-26.9294
248	arg	VAL	6.46692	-13.2379
249	arg	ALA	15.4379	-4.26697
249	arg	ASN	14.965	-4.73985
249	arg	ASP	4.61159	-15.0932
249	arg	CYS	15.689	-4.01578
249	arg	GLN	13.9034	-5.80144
249	arg	GLU	10.2551	-9.44976
249	arg	GLY	15.2664	-4.43846
249	arg	HID	-4.28777	-23.9926
249	arg	HIE	-14.1287	-33.8335
249	arg	HIP	-9.23836	-28.9432
249	arg	ILE	16.0439	-3.66096
249	arg	LEU	6.00312	-13.7017
249	arg	LYS	20.0511	0.346292
249	arg	MET	16.4063	-3.29856
249	arg	PHE	none	X
249	arg	PRO	none	X
249	arg	SER	15.5578	-4.14698
249	arg	THR	15.5192	-4.18564
249	arg	TRP	none	X
249	arg	TYR	none	X
249	arg	VAL	16.0152	-3.68961
250	pro	ALA	5.1479	-0.108389
250	pro	ARG	8.1792	2.92292
250	pro	ASN	5.1899	-0.066386
250	pro	ASP	2.49441	-2.76187
250	pro	CYS	5.1064	-0.14989
250	pro	GLN	5.10459	-0.151702
250	pro	GLU	2.29434	-2.96195
250	pro	GLY	5.10978	-0.146502
250	pro	HID	5.29306	0.036771
250	pro	HIE	5.22995	-0.026341
250	pro	HIP	8.29118	3.0349
250	pro	ILE	5.17973	-0.076558
250	pro	LEU	5.19004	-0.066247
250	pro	LYS	8.26135	3.00506
250	pro	MET	5.27243	0.016147
250	pro	PHE	5.27403	0.017746
250	pro	SER	5.1423	-0.113989
250	pro	THR	5.17247	-0.083821
250	pro	TRP	5.39537	0.139083
250	pro	TYR	5.3097	0.053414
250	pro	VAL	5.1716	-0.084689
273	arg	ALA	0.323495	-4.93279
273	arg	ASN	0.269833	-4.98645
273	arg	ASP	-2.45494	-7.71122
273	arg	CYS	0.277161	-4.97913
273	arg	GLN	0.661741	-4.59455
273	arg	GLU	-2.73108	-7.98736
273	arg	GLY	0.309248	-4.94704
273	arg	HID	0.239307	-5.01698
273	arg	HIE	0.786224	-4.47006
273	arg	HIP	3.71899	-1.5373
273	arg	ILE	0.346589	-4.9097
273	arg	LEU	0.363471	-4.89282
273	arg	LYS	4.05624	-1.20005
273	arg	MET	0.491395	-4.76489
273	arg	PHE	0.560962	-4.69533
273	arg	PRO	none	X
273	arg	SER	0.295117	-4.96117
273	arg	THR	0.351097	-4.90519
273	arg	TRP	0.891786	-4.3645
273	arg	TYR	0.535113	-4.72117
273	arg	VAL	0.343263	-4.91302
276	ala	ARG	9.26183	3.14729
276	ala	ASN	6.3489	0.234352
276	ala	ASP	4.17844	-1.93611
276	ala	CYS	6.17201	0.057462
276	ala	GLN	6.47914	0.364597
276	ala	GLU	4.20369	-1.91086
276	ala	GLY	6.03674	-0.077805
276	ala	HID	6.64532	0.530769
276	ala	HIE	6.91193	0.797385
276	ala	HIP	9.00084	2.88629
276	ala	ILE	6.70424	0.589691
276	ala	LEU	6.66325	0.548703
276	ala	LYS	8.46346	2.34892
276	ala	MET	6.5035	0.388959
276	ala	PHE	7.16522	1.05068
276	ala	PRO	6.33815	0.223602
276	ala	SER	6.11906	0.00451
276	ala	THR	6.19563	0.081084
276	ala	TRP	8.06873	1.95419
276	ala	TYR	7.08808	0.973537
276	ala	VAL	6.37508	0.260537
280	arg	ALA	0.475741	-5.6388
280	arg	ASN	0.825332	-5.28921
280	arg	ASP	-1.59473	-7.70927
280	arg	CYS	0.533749	-5.5808
280	arg	GLN	0.634461	-5.48008
280	arg	GLU	-1.77806	-7.89261
280	arg	GLY	0.453977	-5.66057
280	arg	HID	0.958025	-5.15652
280	arg	HIE	0.963399	-5.15115
280	arg	HIP	3.74364	-2.37091
280	arg	ILE	0.56953	-5.54502
280	arg	LEU	0.645035	-5.46951
280	arg	LYS	4.3627	-1.75185
280	arg	MET	0.837309	-5.27724
280	arg	PHE	0.891403	-5.22314
280	arg	PRO	none	X
280	arg	SER	0.539367	-5.57518
280	arg	THR	0.58243	-5.53212
280	arg	TRP	1.1168	-4.99775
280	arg	TYR	0.946592	-5.16795
280	arg	VAL	0.546488	-5.56806

## Sheet: p53-ASPP2_pred_mutations
number	wt_residue	mutant	K*(Log10)	ΔK* (Log10) score
168	hid	ASP	-2.19254	-3.14594		number -> residue position
168	hid	LEU	none	X		wt_residue -> wild type amino acid
168	hid	PHE	-7.61831	-8.57172		K* (log10): -> K* (Log10) score of the mutant
168	hid	PRO	none	X		ΔK* (Log10) -> K* (Log10) score of the mutant in comparison to the wild type
168	hid	TYR	-29.0503	-30.0037		none -> the mutation completely disrupts binding and therefore no K* (log10) score could be calculated
171	glu	PRO	none	X		X -> since no K* (log10) score was calculated for the mutation, the difference to the wild type (wt) could not be determined
178	hie	ASP	-2.08529	-5.83636
178	hie	GLU	-1.00206	-4.75312
178	hie	ILE	-23.737	-27.4881
178	hie	THR	-1.14673	-4.89779
178	hie	VAL	-16.9546	-20.7056
181	arg	ALA	3.63826	-3.32267
181	arg	ASN	3.85213	-3.1088
181	arg	ASP	1.30317	-5.65777
181	arg	CYS	3.42965	-3.53128
181	arg	HID	3.93437	-3.02657
181	arg	GLN	3.79845	-3.16248
181	arg	GLY	3.18636	-3.77457
181	arg	ILE	-6.89537	-13.8563
181	arg	PRO	none	X
181	arg	SER	3.56362	-3.39731
181	arg	THR	3.40517	-3.55576
181	arg	TYR	3.9579	-3.00303
181	arg	VAL	1.10617	-5.85476
182	cys	ARG	-12.3465	-19.3074
182	cys	ASN	-5.41603	-12.377
182	cys	ASP	-17.6065	-24.5674
182	cys	HID	-2.67302	-9.63395
182	cys	ILE	none	X
182	cys	LEU	none	X
182	cys	PHE	-43.8541	-50.815
182	cys	PRO	none	X
182	cys	THR	1.06434	-5.89659
182	cys	TRP	none	X
182	cys	TYR	-69.2318	-76.1928
182	cys	VAL	0.328999	-6.63193
183	ser	ILE	-3.21924	-5.25444
183	ser	PRO	none	X
183	ser	VAL	-2.78438	-4.81959
239	asn	ASP	-1.49585	-3.53106
239	asn	GLU	-3.0291	-5.06431
239	asn	PRO	none	X
241	ser	ASN	-3.11632	-5.65512
241	ser	ASP	-13.3892	-15.928
241	ser	HID	-58.4574	-60.9962
241	ser	ILE	-18.5551	-21.0939
241	ser	LEU	none	X
241	ser	PHE	-52.6581	-55.1969
241	ser	THR	-4.7458	-7.2846
241	ser	TRP	none	X
241	ser	TYR	none	X
241	ser	VAL	-13.6445	-16.1833
243	met	GLU	-0.820175	-5.11353
243	met	ILE	0.229605	-4.06375
243	met	PHE	1.0273	-3.26605
243	met	PRO	1.0492	-3.24416
243	met	VAL	-1.26752	-5.56088
244	gly	ILE	none	X
244	gly	PRO	none	X
244	gly	THR	none	X
244	gly	VAL	none	X
246	met	PHE	none	X
246	met	TRP	none	X
247	asn	ASP	-14.5194	-17.8935
247	asn	GLN	-4.98268	-8.35671
247	asn	GLU	-22.9619	-26.3359
247	asn	HID	none	X
247	asn	ILE	-21.7755	-25.1495
247	asn	LEU	none	X
247	asn	PHE	none	X
247	asn	PRO	none	X
247	asn	TYR	none	X
247	asn	VAL	-4.37457	-7.7486
248	arg	ALA	5.19364	-14.5112
248	arg	CYS	6.21556	-13.4893
248	arg	GLN	3.32345	-16.3814
248	arg	GLU	-3.52465	-23.2295
248	arg	GLY	5.14179	-14.563
248	arg	HID	3.29916	-16.4057
248	arg	LEU	3.92177	-15.7831
248	arg	LYS	14.5334	-5.17138
248	arg	MET	7.0552	-12.6496
248	arg	PRO	none	X
248	arg	SER	5.49043	-14.2144
248	arg	THR	-15.4512	-35.156
248	arg	TRP	-33.7876	-53.4925
248	arg	VAL	6.46692	-13.2379
249	arg	ALA	15.4379	-4.26697
249	arg	ASN	14.965	-4.73985
249	arg	CYS	15.689	-4.01578
249	arg	GLN	13.9034	-5.80144
249	arg	GLU	10.2551	-9.44976
249	arg	GLY	15.2664	-4.43846
249	arg	ILE	16.0439	-3.66096
249	arg	LEU	6.00312	-13.7017
249	arg	MET	16.4063	-3.29856
249	arg	PRO	none	X
249	arg	SER	15.5578	-4.14698
249	arg	THR	15.5192	-4.18564
249	arg	TRP	none	X
249	arg	VAL	16.0152	-3.68961
273	arg	ALA	0.323495	-4.93279
273	arg	ASN	0.269833	-4.98645
273	arg	ASP	-2.45494	-7.71122
273	arg	CYS	0.277161	-4.97913
273	arg	GLN	0.661741	-4.59455
273	arg	GLY	0.309248	-4.94704
273	arg	HID	0.239307	-5.01698
273	arg	ILE	0.346589	-4.9097
273	arg	LEU	0.363471	-4.89282
273	arg	PHE	0.560962	-4.69533
273	arg	PRO	none	X
273	arg	SER	0.295117	-4.96117
273	arg	THR	0.351097	-4.90519
273	arg	TRP	0.891786	-4.3645
273	arg	TYR	0.535113	-4.72117
273	arg	VAL	0.343263	-4.91302
280	arg	ALA	0.475741	-5.6388
280	arg	ASN	0.825332	-5.28921
280	arg	CYS	0.533749	-5.5808
280	arg	GLN	0.634461	-5.48008
280	arg	GLU	-1.77806	-7.89261
280	arg	GLY	0.453977	-5.66057
280	arg	ILE	0.56953	-5.54502
280	arg	LEU	0.645035	-5.46951
280	arg	MET	0.837309	-5.27724
280	arg	PRO	none	X
280	arg	SER	0.539367	-5.57518
280	arg	THR	0.58243	-5.53212
280	arg	TRP	1.1168	-4.99775
280	arg	VAL	0.546488	-5.56806

## Sheet: ERK2-DUSP6_raw_data
number	wt_residue	mutant	K*(Log10)	ΔK* (Log10) score
157	LEU	VAL	-78.7654	-78.049		number -> residue position
161	CYS	HIP	-72.0715	-76.6307		wt_residue -> wild type amino acid
161	CYS	HID	-72.0146	-76.5737		K* (log10): -> K* (Log10) score of the mutant
161	CYS	HIE	-70.3772	-74.9364		ΔK* (Log10) -> K* (Log10) score of the mutant in comparison to the wild type
110	THR	GLU	-63.6591	-66.5009		none -> the mutation completely disrupts binding and therefore no K* (log10) score could be calculated
109	GLU	LEU	-51.7761	-57.1405		X -> since no K* (log10) score was calculated for the mutation, the difference to the wild type (wt) could not be determined
114	LYS	VAL	-47.7803	-50.6221
110	THR	VAL	-37.9842	-40.8261
161	CYS	LEU	-31.0724	-35.6315
157	LEU	ILE	-34.7066	-33.9903
161	CYS	ARG	-28.2143	-32.7735
115	LEU	ARG	-27.7351	-29.1307
157	LEU	ARG	-27.6964	-26.98
321	ASP	HIP	-18.8963	-26.4784
321	ASP	HIE	-18.4132	-25.9953
115	LEU	LYS	-23.2877	-24.6834
321	ASP	LEU	-16.5172	-24.0993
110	THR	ASP	-20.4103	-23.2522
321	ASP	HID	-14.6485	-22.2306
110	THR	ASN	-19.3358	-22.1776
161	CYS	LYS	-17.6025	-22.1616
321	ASP	ARG	-12.0264	-19.6085
157	LEU	THR	-20.1289	-19.4126
321	ASP	LYS	-9.39763	-16.9797
161	CYS	ASN	-8.14676	-12.7059
321	ASP	GLN	-4.94034	-12.5224
115	LEU	HIP	-11.1058	-12.5015
321	ASP	GLU	-4.19101	-11.7731
321	ASP	ILE	-3.38351	-10.9656
115	LEU	HIE	-9.4298	-10.8255
160	THR	ILE	-6.25606	-10.8152
321	ASP	THR	-3.17945	-10.7616
321	ASP	MET	-2.88971	-10.4718
321	ASP	ASN	-1.1823	-8.7644
321	ASP	SER	-0.208939	-7.79104
321	ASP	GLY	0.123075	-7.45902
161	CYS	GLN	-2.86135	-7.42052
321	ASP	ALA	0.272173	-7.30993
321	ASP	VAL	0.346748	-7.23535
109	GLU	THR	-1.65836	-7.02281
321	ASP	CYS	0.639544	-6.94255
157	LEU	LYS	-7.50409	-6.78775
318	ASP	ARG	-2.14309	-6.24063
318	ASP	LEU	-2.06998	-6.16753
161	CYS	THR	-1.52576	-6.08493
318	ASP	LYS	-1.87272	-5.97026
81	GLU	LYS	-0.356733	-5.72119
318	ASP	HIP	-1.22035	-5.31789
81	GLU	HIP	0.293716	-5.07074
81	GLU	ARG	0.386516	-4.97794
161	CYS	GLU	-0.220888	-4.78006
161	CYS	ASP	-0.147416	-4.70658
114	LYS	THR	-1.84941	-4.69127
109	GLU	PHE	0.777706	-4.58675
318	ASP	ASN	-0.212286	-4.30983
318	ASP	ILE	-0.010491	-4.10804
115	LEU	MET	-2.44652	-3.8422
161	CYS	MET	0.745663	-3.81351
81	GLU	GLY	1.5565	-3.80795
81	GLU	CYS	1.59069	-3.77376
81	GLU	ALA	1.59246	-3.77199
81	GLU	PRO	1.60368	-3.76078
109	GLU	ASP	1.64401	-3.72045
81	GLU	SER	1.64994	-3.71451
318	ASP	CYS	0.418232	-3.67931
81	GLU	THR	1.72405	-3.64041
81	GLU	VAL	1.73547	-3.62898
162	ASP	LYS	-1.6415	-3.62264
318	ASP	GLN	0.52897	-3.56858
318	ASP	MET	0.531376	-3.56617
81	GLU	ASN	1.80307	-3.56139
162	ASP	HIP	-1.50128	-3.48242
318	ASP	SER	0.647953	-3.44959
318	ASP	GLY	0.648646	-3.4489
81	GLU	ILE	1.94918	-3.41527
318	ASP	ALA	0.693979	-3.40357
162	ASP	ARG	-1.33849	-3.31963
318	ASP	VAL	0.788937	-3.30861
81	GLU	LEU	2.07113	-3.29333
162	ASP	HID	-1.30298	-3.28412
81	GLU	HID	2.09146	-3.27299
81	GLU	HIE	2.10486	-3.25959
318	ASP	HIE	0.882301	-3.21525
81	GLU	TYR	2.15102	-3.21344
318	ASP	TYR	0.909629	-3.18792
318	ASP	HID	0.930958	-3.16659
318	ASP	TRP	0.933432	-3.16411
81	GLU	TRP	2.2236	-3.14086
81	GLU	PHE	2.22662	-3.13783
318	ASP	THR	0.960081	-3.13747
318	ASP	PHE	1.00568	-3.09186
129	PHE	ARG	-2.28169	-3.06141
81	GLU	GLN	2.32326	-3.04119
115	LEU	ILE	-1.61875	-3.01443
109	GLU	TRP	2.3986	-2.96585
81	GLU	MET	2.44604	-2.91842
316	TYR	LYS	1.72928	-2.36827
109	GLU	HIP	3.03202	-2.33244
162	ASP	ILE	-0.341999	-2.32314
162	ASP	HIE	-0.313717	-2.29486
81	GLU	ASP	3.37542	-1.98904
110	THR	GLY	0.869002	-1.97286
109	GLU	ASN	3.41555	-1.9489
118	THR	HIP	-0.255538	-1.92503
128	TYR	HIP	0.002146	-1.90154
118	THR	LYS	-0.225506	-1.895
318	ASP	GLU	2.23204	-1.8655
118	THR	ARG	-0.186682	-1.85617
125	HID	LYS	0.075701	-1.82798
157	LEU	MET	-2.5246	-1.80826
162	ASP	GLY	0.192335	-1.7888
316	TYR	HIP	2.34237	-1.75518
119	GLN	TRP	-0.055264	-1.72476
159	THR	LEU	2.24681	-1.67553
131	TYR	HIP	-0.889543	-1.66926
115	LEU	GLY	-0.263301	-1.65898
316	TYR	ARG	2.44822	-1.64933
161	CYS	GLY	2.9257	-1.63347
162	ASP	ALA	0.371566	-1.60957
162	ASP	SER	0.397921	-1.58322
128	TYR	LYS	0.324631	-1.57905
115	LEU	HID	-0.16635	-1.56203
162	ASP	ASN	0.422049	-1.55909
119	GLN	ARG	0.147803	-1.52169
131	TYR	LYS	-0.723873	-1.50359
129	PHE	LYS	-0.723401	-1.50311
118	THR	VAL	0.204469	-1.46502
115	LEU	ALA	-0.066389	-1.46207
162	ASP	THR	0.559263	-1.42188
162	ASP	CYS	0.562982	-1.41816
115	LEU	GLU	-0.010979	-1.40666
118	THR	ASN	0.284892	-1.3846
115	LEU	SER	0.032435	-1.36325
109	GLU	GLY	4.01791	-1.34654
125	HID	HIP	0.564543	-1.33914
115	LEU	GLN	0.057319	-1.33836
110	THR	SER	1.57054	-1.27132
131	TYR	ARG	-0.460623	-1.24034
109	GLU	HID	4.14173	-1.22272
162	ASP	LEU	0.764174	-1.21696
109	GLU	LYS	4.15043	-1.21402
129	PHE	HIP	-0.42873	-1.20844
115	LEU	CYS	0.192766	-1.20292
119	GLN	LYS	0.54707	-1.12242
109	GLU	ARG	4.25054	-1.11391
315	GLN	ARG	0.870287	-1.11085
110	THR	ALA	1.73432	-1.10754
128	TYR	ARG	0.804552	-1.09913
157	LEU	HIP	-1.80236	-1.08602
320	SER	ARG	6.50465	-1.07744
115	LEU	ASN	0.354309	-1.04137
320	SER	LYS	6.55552	-1.02658
115	LEU	THR	0.381884	-1.0138
161	CYS	ALA	3.57037	-0.988801
315	GLN	HIP	1.00244	-0.9787
119	GLN	GLY	0.714921	-0.954572
320	SER	HIP	6.65111	-0.93099
118	THR	HID	0.739501	-0.929992
125	HID	ARG	0.975184	-0.928498
162	ASP	VAL	1.07222	-0.908915
157	LEU	GLY	-1.62154	-0.905197
119	GLN	PHE	0.771744	-0.897749
128	TYR	GLY	1.00933	-0.894356
135	ARG	LYS	-1.59423	-0.877886
162	ASP	MET	1.11272	-0.86842
160	THR	GLY	3.70042	-0.858747
109	GLU	SER	4.51356	-0.850895
119	GLN	SER	0.822349	-0.847144
128	TYR	ALA	1.05788	-0.845802
119	GLN	ALA	0.835644	-0.833849
128	TYR	SER	1.07721	-0.82647
315	GLN	LYS	1.15912	-0.822015
125	HID	GLY	1.08582	-0.817864
118	THR	GLN	0.871004	-0.798489
119	GLN	HIP	0.879592	-0.789901
157	LEU	SER	-1.49498	-0.778641
162	ASP	GLN	1.2177	-0.763442
125	HID	ALA	1.14079	-0.762893
118	THR	LEU	0.912074	-0.757419
158	ASN	LYS	3.17138	-0.750959
109	GLU	CYS	4.61539	-0.749067
125	HID	SER	1.16579	-0.73789
161	CYS	SER	3.82159	-0.737575
128	TYR	THR	1.16806	-0.735624
109	GLU	ALA	4.6315	-0.732954
159	THR	GLY	3.21235	-0.709985
157	LEU	ASP	-1.42511	-0.708769
128	TYR	VAL	1.19996	-0.703726
119	GLN	THR	0.986648	-0.682845
110	THR	CYS	2.15972	-0.682143
128	TYR	CYS	1.2235	-0.680184
119	GLN	ASN	1.0074	-0.662089
158	ASN	ARG	3.27853	-0.64381
119	GLN	CYS	1.02808	-0.641418
158	ASN	HIP	3.28299	-0.639349
125	HID	THR	1.27733	-0.626357
128	TYR	HIE	1.27745	-0.626235
125	HID	CYS	1.27795	-0.625734
125	HID	ASN	1.28534	-0.618342
129	PHE	GLY	0.166586	-0.613128
128	TYR	GLN	1.30149	-0.602191
115	LEU	VAL	0.794679	-0.601003
129	PHE	ALA	0.180544	-0.59917
129	PHE	SER	0.199591	-0.580123
128	TYR	ASN	1.33061	-0.57307
129	PHE	THR	0.211554	-0.56816
157	LEU	CYS	-1.28213	-0.565791
157	LEU	ALA	-1.27863	-0.562293
125	HID	VAL	1.34304	-0.560644
109	GLU	PRO	4.80429	-0.560167
157	LEU	ASN	-1.26401	-0.547667
129	PHE	VAL	0.23213	-0.547584
109	GLU	HIE	4.81904	-0.545411
129	PHE	CYS	0.235153	-0.544561
118	THR	ILE	1.12823	-0.54126
129	PHE	GLN	0.239764	-0.53995
118	THR	GLY	1.13019	-0.539307
117	LYS	HIP	0.876542	-0.51914
129	PHE	ASN	0.273139	-0.506575
160	THR	ARG	4.055	-0.504167
129	PHE	ILE	0.285017	-0.494697
159	THR	ALA	3.43579	-0.486552
109	GLU	MET	4.88581	-0.478643
162	ASP	GLU	1.50702	-0.474121
128	TYR	LEU	1.42996	-0.473719
159	THR	SER	3.45155	-0.470786
159	THR	LYS	3.4583	-0.464041
125	HID	ILE	1.44538	-0.458301
160	THR	SER	4.10366	-0.455512
125	HID	GLN	1.44897	-0.454707
129	PHE	LEU	0.327535	-0.452179
159	THR	HIP	3.47032	-0.452021
114	LYS	HIP	2.39918	-0.442681
160	THR	ALA	4.11761	-0.441564
159	THR	GLN	3.48264	-0.439695
159	THR	ARG	3.49682	-0.425513
160	THR	HIP	4.13435	-0.424823
129	PHE	HIE	0.355535	-0.424179
125	HID	HIE	1.48613	-0.417554
119	GLN	VAL	1.25549	-0.414001
128	TYR	ILE	1.49134	-0.412343
118	THR	MET	1.26579	-0.4037
128	TYR	PHE	1.53719	-0.366494
119	GLN	LEU	1.30357	-0.365926
131	TYR	HIE	0.442102	-0.337612
118	THR	GLU	1.34221	-0.327282
115	LEU	ASP	1.0865	-0.309183
119	GLN	HID	1.36192	-0.307576
109	GLU	GLN	5.05776	-0.306695
316	TYR	THR	3.79553	-0.302015
129	PHE	HID	0.478557	-0.301157
157	LEU	HIE	-1.00931	-0.292972
159	THR	CYS	3.63863	-0.283706
129	PHE	MET	0.503311	-0.276403
157	LEU	HID	-0.990998	-0.274658
125	HID	TYR	1.63201	-0.271674
316	TYR	SER	3.83358	-0.263964
114	LYS	TYR	2.57911	-0.262748
316	TYR	ALA	3.83766	-0.259885
316	TYR	GLY	3.84093	-0.256617
131	TYR	ASN	0.528996	-0.250718
125	HID	LEU	1.65403	-0.249648
158	ASN	GLY	3.6753	-0.247034
316	TYR	HID	3.85265	-0.2449
316	TYR	VAL	3.85925	-0.238301
316	TYR	GLN	3.85981	-0.237733
316	TYR	ASN	3.86883	-0.228718
160	THR	CYS	4.33601	-0.223154
316	TYR	CYS	3.87843	-0.219117
119	GLN	ILE	1.47366	-0.195829
160	THR	ASN	4.36605	-0.19312
316	TYR	HIE	3.90733	-0.190216
128	TYR	HID	1.71678	-0.186899
119	GLN	ASP	1.4855	-0.18399
128	TYR	TRP	1.72393	-0.179754
316	TYR	ILE	3.92065	-0.176898
131	TYR	MET	0.612165	-0.167549
316	TYR	LEU	3.93023	-0.167318
158	ASN	ALA	3.75668	-0.165653
118	THR	ALA	1.50555	-0.16394
131	TYR	PHE	0.617573	-0.162141
160	THR	ASP	4.39856	-0.160608
109	GLU	TYR	5.2126	-0.151849
131	TYR	GLN	0.639556	-0.140158
157	LEU	GLN	-0.854237	-0.137897
158	ASN	SER	3.78461	-0.137731
129	PHE	TYR	0.642727	-0.136987
118	THR	HIE	1.53477	-0.134721
131	TYR	GLY	0.647171	-0.132543
131	TYR	ALA	0.661039	-0.118675
131	TYR	THR	0.666033	-0.113681
131	TYR	CYS	0.66793	-0.111784
131	TYR	VAL	0.668177	-0.111537
320	SER	ASN	7.47081	-0.111287
131	TYR	ILE	0.669908	-0.109806
159	THR	ASN	3.81254	-0.109798
131	TYR	SER	0.671867	-0.107847
114	LYS	ARG	2.74159	-0.100264
128	TYR	MET	1.8264	-0.077284
316	TYR	PHE	4.02475	-0.072793
320	SER	HID	7.51047	-0.071625
158	ASN	CYS	3.85907	-0.063263
158	ASN	HID	3.85985	-0.062486
158	ASN	THR	3.86917	-0.053164
160	THR	GLU	4.50773	-0.05144
131	TYR	TRP	0.733298	-0.046416
320	SER	CYS	7.53753	-0.04457
158	ASN	GLN	3.88089	-0.041448
158	ASN	HIE	3.88544	-0.036901
128	TYR	GLU	1.8718	-0.031877
125	HID	PHE	1.87668	-0.027004
158	ASN	VAL	3.89617	-0.026169
320	SER	MET	7.5666	-0.015498
315	GLN	TRP	1.9667	-0.014439
320	SER	ILE	7.57707	-0.005025
125	HID	GLU	1.89943	-0.004253
320	SER	VAL	7.5794	-0.002695
320	SER	ALA	7.58005	-0.002045
159	THR	MET	3.92166	-0.000676
119	GLN	MET	1.67003	0.000542
320	SER	GLY	7.58356	0.001463
320	SER	TYR	7.58482	0.002725
315	GLN	HIE	1.98566	0.004523
320	SER	PHE	7.59124	0.009146
320	SER	GLN	7.59386	0.011764
320	SER	LEU	7.59535	0.013246
118	THR	SER	1.68293	0.013439
118	THR	TYR	1.68987	0.020374
119	GLN	GLU	1.69237	0.022878
119	GLN	HIE	1.69452	0.025031
117	LYS	ARG	1.42742	0.031735
320	SER	TRP	7.61433	0.032229
158	ASN	PHE	3.95735	0.035009
320	SER	HIE	7.61769	0.035588
160	THR	LYS	4.60588	0.046709
118	THR	CYS	1.71728	0.047786
125	HID	ASP	1.95562	0.051942
158	ASN	ILE	3.98439	0.062056
125	HID	MET	1.9713	0.067613
315	GLN	PHE	2.0502	0.06906
158	ASN	MET	3.99896	0.076624
316	TYR	MET	4.18224	0.084693
315	GLN	ASN	2.06621	0.085074
118	THR	PHE	1.7586	0.089105
159	THR	VAL	4.01501	0.092677
315	GLN	THR	2.08171	0.100571
315	GLN	LEU	2.08262	0.101478
315	GLN	VAL	2.09427	0.113127
159	THR	GLU	4.03567	0.113329
315	GLN	ILE	2.09652	0.115378
160	THR	HIE	4.68107	0.121902
315	GLN	ALA	2.10528	0.124138
159	THR	ASP	4.04956	0.127226
320	SER	THR	7.70964	0.127543
315	GLN	GLY	2.11162	0.130484
315	GLN	CYS	2.11436	0.133219
315	GLN	SER	2.11714	0.135997
315	GLN	PRO	2.12292	0.141781
315	GLN	MET	2.12749	0.14635
159	THR	ILE	4.07376	0.151422
131	TYR	HID	0.933009	0.153295
129	PHE	GLU	0.948658	0.168944
315	GLN	TYR	2.15649	0.175355
129	PHE	ASP	0.958365	0.178651
160	THR	VAL	4.74674	0.187568
160	THR	HID	4.76247	0.203301
158	ASN	LEU	4.13871	0.216369
114	LYS	TRP	3.11125	0.269387
128	TYR	ASP	2.17434	0.27066
160	THR	TRP	4.88207	0.3229
160	THR	GLN	4.94349	0.384324
159	THR	HIE	4.34059	0.41825
315	GLN	HID	2.40601	0.424868
117	LYS	ASN	1.86811	0.472428
135	ARG	HIP	-0.223146	0.493194
157	LEU	GLU	-0.213218	0.503122
160	THR	PHE	5.06693	0.507758
160	THR	MET	5.07015	0.510985
160	THR	TYR	5.07022	0.511046
158	ASN	GLU	4.44837	0.526032
158	ASN	ASP	4.45351	0.531174
316	TYR	TRP	4.6637	0.566156
159	THR	HID	4.52648	0.604147
118	THR	TRP	2.28156	0.612067
117	LYS	CYS	2.02551	0.629827
117	LYS	HID	2.07291	0.677229
117	LYS	SER	2.08535	0.68967
117	LYS	GLY	2.09007	0.694389
117	LYS	TRP	2.1002	0.704515
160	THR	LEU	5.27739	0.718217
114	LYS	GLY	3.5759	0.73404
117	LYS	LEU	2.13392	0.73824
117	LYS	TYR	2.13632	0.740641
117	LYS	MET	2.14064	0.744956
117	LYS	ALA	2.14309	0.747404
117	LYS	VAL	2.15523	0.759553
159	THR	TRP	4.68896	0.766623
117	LYS	ILE	2.16273	0.767043
117	LYS	PHE	2.16558	0.769894
118	THR	ASP	2.45927	0.789775
114	LYS	CYS	3.65155	0.809692
320	SER	GLU	8.41268	0.830581
114	LYS	HID	3.67438	0.832517
159	THR	PHE	4.77532	0.852988
114	LYS	ASN	3.70878	0.866922
114	LYS	SER	3.77293	0.93107
114	LYS	ALA	3.78964	0.947785
114	LYS	PHE	3.79069	0.948828
117	LYS	HIE	2.35804	0.962361
131	TYR	GLU	1.79313	1.01341
117	LYS	GLN	2.46136	1.06568
320	SER	ASP	8.66181	1.07971
114	LYS	GLN	4.01674	1.17488
114	LYS	MET	4.03396	1.1921
119	GLN	TYR	2.86632	1.19682
117	LYS	THR	2.59721	1.20153
131	TYR	ASP	2.01185	1.23213
159	THR	TYR	5.15488	1.23254
114	LYS	HIE	4.10457	1.26271
316	TYR	ASP	5.43883	1.34128
114	LYS	ASP	4.18495	1.34309
114	LYS	LEU	4.18975	1.34789
315	GLN	GLU	3.58246	1.60133
135	ARG	ASN	1.14044	1.85678
316	TYR	GLU	5.98833	1.89078
135	ARG	HID	1.18596	1.9023
315	GLN	ASP	3.91928	1.93814
135	ARG	CYS	1.24507	1.96141
135	ARG	LEU	1.25104	1.96738
135	ARG	GLN	1.26708	1.98342
135	ARG	ILE	1.27422	1.99056
135	ARG	VAL	1.27473	1.99107
135	ARG	SER	1.27745	1.99379
135	ARG	GLY	1.28166	1.998
135	ARG	ALA	1.28511	2.00145
135	ARG	THR	1.31507	2.03141
135	ARG	HIE	1.36131	2.07765
135	ARG	MET	1.38466	2.101
117	LYS	ASP	3.52948	2.13379
117	LYS	GLU	3.616	2.22032
114	LYS	GLU	5.64742	2.80556
135	ARG	ASP	2.5833	3.29964
135	ARG	GLU	3.19461	3.91095
109	GLU	ILE	none	X
109	GLU	VAL	none	X
110	THR	ARG	none	X
110	THR	GLN	none	X
110	THR	HID	none	X
110	THR	HIE	none	X
110	THR	HIP	none	X
110	THR	ILE	none	X
110	THR	LEU	none	X
110	THR	LYS	none	X
110	THR	MET	none	X
110	THR	PHE	none	X
110	THR	PRO	none	X
110	THR	TRP	none	X
110	THR	TYR	none	X
114	LYS	ILE	none	X
114	LYS	PRO	none	X
115	LEU	PHE	none	X
115	LEU	PRO	none	X
115	LEU	TRP	none	X
115	LEU	TYR	none	X
117	LYS	PRO	none	X
118	THR	PRO	none	X
119	GLN	PRO	none	X
125	HID	PRO	none	X
125	HID	TRP	none	X
128	TYR	PRO	none	X
129	PHE	PRO	none	X
129	PHE	TRP	none	X
131	TYR	LEU	none	X
131	TYR	PRO	none	X
135	ARG	PHE	none	X
135	ARG	PRO	none	X
135	ARG	TRP	none	X
135	ARG	TYR	none	X
157	LEU	PHE	none	X
157	LEU	PRO	none	X
157	LEU	TRP	none	X
157	LEU	TYR	none	X
158	ASN	PRO	none	X
158	ASN	TRP	none	X
158	ASN	TYR	none	X
159	THR	PRO	none	X
160	THR	PRO	none	X
161	CYS	ILE	none	X
161	CYS	PHE	none	X
161	CYS	PRO	none	X
161	CYS	TRP	none	X
161	CYS	TYR	none	X
161	CYS	VAL	none	X
162	ASP	PHE	none	X
162	ASP	PRO	none	X
162	ASP	TRP	none	X
162	ASP	TYR	none	X
316	TYR	PRO	none	X
318	ASP	PRO	none	X
320	SER	PRO	none	X
321	ASP	PHE	none	X
321	ASP	PRO	none	X
321	ASP	TRP	none	X
321	ASP	TYR	none	X

## Sheet: ERK2-DUSP6_pred_mutations
number	wt_residue	mutant	K*(Log10)	ΔK* (Log10) score
81	GLU	ALA	1.59246	-3.77199		number -> residue position
81	GLU	ARG	0.386516	-4.97794		wt_residue -> wild type amino acid
81	GLU	ASN	1.80307	-3.56139		K* (log10): -> K* (Log10) score of the mutant
81	GLU	GLN	2.32326	-3.04119		ΔK* (Log10) -> K* (Log10) score of the mutant in comparison to the wild type
81	GLU	GLY	1.5565	-3.80795		none -> the mutation completely disrupts binding and therefore no K* (log10) score could be calculated
81	GLU	HID	2.09146	-3.27299		X -> since no K* (log10) score was calculated for the mutation, the difference to the wild type (wt) could not be determined
81	GLU	LEU	2.07113	-3.29333
81	GLU	LYS	-0.356733	-5.72119
81	GLU	PRO	1.60368	-3.76078
81	GLU	SER	1.64994	-3.71451
81	GLU	THR	1.72405	-3.64041
81	GLU	TRP	2.2236	-3.14086
81	GLU	TYR	2.15102	-3.21344
81	GLU	VAL	1.73547	-3.62898
109	GLU	ASP	1.64401	-3.72045
109	GLU	ILE	none	X
109	GLU	LEU	-51.7761	-57.1405
109	GLU	THR	-1.65836	-7.02281
109	GLU	VAL	none	X
110	THR	ARG	none	X
110	THR	ASN	-19.3358	-22.1776
110	THR	GLN	none	X
110	THR	GLU	-63.6591	-66.5009
110	THR	ILE	none	X
110	THR	LEU	none	X
110	THR	LYS	none	X
110	THR	MET	none	X
110	THR	PRO	none	X
110	THR	VAL	-37.9842	-40.8261
114	LYS	ILE	none	X
114	LYS	PRO	none	X
114	LYS	THR	-1.84941	-4.69127
114	LYS	VAL	-47.7803	-50.6221
115	LEU	ARG	-27.7351	-29.1307
115	LEU	HIE	-9.4298	-10.8255
115	LEU	ILE	-1.61875	-3.01443
115	LEU	MET	-2.44652	-3.8422
115	LEU	PHE	none	X
115	LEU	PRO	none	X
115	LEU	TYR	none	X
117	LYS	PRO	none	X
118	THR	PRO	none	X
119	GLN	PRO	none	X
125	HID	PRO	none	X
128	TYR	PRO	none	X
129	PHE	ARG	-2.28169	-3.06141
129	PHE	PRO	none	X
129	PHE	TRP	none	X
131	TYR	LEU	none	X
131	TYR	PRO	none	X
135	ARG	PRO	none	X
135	ARG	TRP	none	X
157	LEU	ARG	-27.6964	-26.98
157	LEU	ILE	-34.7066	-33.9903
157	LEU	PHE	none	X
157	LEU	PRO	none	X
157	LEU	THR	-20.1289	-19.4126
157	LEU	TYR	none	X
157	LEU	VAL	-78.7654	-78.049
158	ASN	PRO	none	X
158	ASN	TYR	none	X
159	THR	PRO	none	X
160	THR	ILE	-6.25606	-10.8152
160	THR	PRO	none	X
161	CYS	ARG	-28.2143	-32.7735
161	CYS	ASN	-8.14676	-12.7059
161	CYS	ASP	-0.147416	-4.70658
161	CYS	HID	-72.0146	-76.5737
161	CYS	ILE	none	X
161	CYS	LEU	-31.0724	-35.6315
161	CYS	PHE	none	X
161	CYS	PRO	none	X
161	CYS	THR	-1.52576	-6.08493
161	CYS	TRP	none	X
161	CYS	TYR	none	X
161	CYS	VAL	none	X
162	ASP	ARG	-1.33849	-3.31963
162	ASP	HID	-1.30298	-3.28412
162	ASP	LYS	-1.6415	-3.62264
162	ASP	PHE	none	X
162	ASP	PRO	none	X
162	ASP	TYR	none	X
316	TYR	PRO	none	X
318	ASP	ALA	0.693979	-3.40357
318	ASP	ARG	-2.14309	-6.24063
318	ASP	ASN	-0.212286	-4.30983
318	ASP	CYS	0.418232	-3.67931
318	ASP	GLN	0.52897	-3.56858
318	ASP	GLY	0.648646	-3.4489
318	ASP	HID	0.930958	-3.16659
318	ASP	ILE	-0.010491	-4.10804
318	ASP	LEU	-2.06998	-6.16753
318	ASP	LYS	-1.87272	-5.97026
318	ASP	PHE	1.00568	-3.09186
318	ASP	PRO	none	X
318	ASP	SER	0.647953	-3.44959
318	ASP	THR	0.960081	-3.13747
318	ASP	TYR	0.909629	-3.18792
318	ASP	VAL	0.788937	-3.30861
320	SER	PRO	none	X
321	ASP	ALA	0.272173	-7.30993
321	ASP	ARG	-12.0264	-19.6085
321	ASP	ASN	-1.1823	-8.7644
321	ASP	CYS	0.639544	-6.94255
321	ASP	GLN	-4.94034	-12.5224
321	ASP	GLU	-4.19101	-11.7731
321	ASP	GLY	0.123075	-7.45902
321	ASP	HID	-14.6485	-22.2306
321	ASP	ILE	-3.38351	-10.9656
321	ASP	LEU	-16.5172	-24.0993
321	ASP	LYS	-9.39763	-16.9797
321	ASP	PHE	none	X
321	ASP	PRO	none	X
321	ASP	SER	-0.208939	-7.79104
321	ASP	THR	-3.17945	-10.7616
321	ASP	TYR	none	X
321	ASP	VAL	0.346748	-7.23535

[truncated: 6 more sheets: p16-CDK6_raw_data, p16-CDK6_pred_mutations, CDK6-p16_raw_data, CDK6_p16_pred_mutations, smad4-smad2_raw_data, smad4-smad2_pred_mutations]
