# Supplementary material for: Disruptor: Computational identification of oncogenic mutants disrupting protein-protein and protein-DNA interactions
Source: Commun Biol. 2023 Jul 13;6:720. doi: 10.1038/s42003-023-05089-2 (PMC10344873; doi:10.1038/s42003-023-05089-2)
Supplement: Supplementary file 5 — Supplementary Data 3 [file 42003_2023_5089_MOESM5_ESM.xlsx]

## Sheet: Raw Data Lumier
			igG neg. Ctrl
			CDK6-Flag	CDK6-Flag	CDK6_D102N-Flag	CDK6_D110H-Flag	CDK6-Flag	CDK6-Flag	CDK6-Flag
			p16-Nluc	p16-Nluc	p16-Nluc	p16-Nluc	p16_G15S-Nluc	p16_G47D-Nluc	p16_P73L-Nluc
	2021-10-01	IP	167	187273	211537	58713	786	4419	91049
		Input	29069	31117	57472	32319	1672	26531	22097
		normalisiert (IP/Input)	0.574495	601.835	368.07	181.667	47.0096	16.656	412.042
	2021-10-22	IP	1648	271130	151975	152162	5012	6417	292884
		Input	151711	208211	199999	252687	8746	43316	233122
		normalisiert (IP/Input)	1.08628	130.219	75.9879	60.2176	57.3062	14.8144	125.636
	2021-11-18	IP	287	214505	359947	323779	1157	3577	180702
		Input	33504	31546	102868	63604	2171	28336	78790
		normalisiert (IP/Input)	0.856614	679.975	349.912	509.054	53.2934	12.6235	229.346
	2022-04-07	IP	200	338723	488187	444046	961	16873	281920
		Input	76825	78950	203624	152674	1727	55618	106979
		normalisiert (IP/Input)	0.260332	429.035	239.749	290.846	55.6456	30.3373	263.528
	2022-04-07	IP	106	477265	527211	330477	1157	19483	277388
		Input	14050	78317	228161	159702	2191	54484	122107
		normalisiert (IP/Input)	0.754448	609.402	231.07	206.934	52.8069	35.7591	227.168
	2022-04-08	IP	68	203936	66025	320120	1172	6572	246137
		Input	38174	83508	93207	130252	2104	20471	186343
		normalisiert (IP/Input)	0.178132	244.211	70.837	245.77	55.7034	32.104	132.088
